# Supplementary material for: Performance Comparison of Three Rapid Tests for the Diagnosis of Drug-Resistant Tuberculosis
Source: PLoS One. 2015 Aug 31;10(8):e0136861. doi: 10.1371/journal.pone.0136861 (PMC4556461; doi:10.1371/journal.pone.0136861)
Supplement: S1 Dataset — (TXT) [file pone.0136861.s001.txt]

SUBJECTID	SMEAR	CULTURE_FINAL	DSTINH_FINAL	DSTRIF_FINAL	DSTAMK_FINAL	DSTCAP_FINAL	DSTKAN_FINAL	DSTMOX_FINAL	DSTOFX_FINAL	PLSCOMP_RIF_RES	PLSCOMP_INH_RES	SLCOMP_QUIN_RES	SLCOMP_AMINO_RES	MODSINH_FINAL	MODSRIF_FINAL	MODSAMK_FINAL	MODSKAN_FINAL	MODSMOX_FINAL	MODSOFX_FINAL	MODSCAP25_FINAL	PSQINH_FINAL	PSQRIF_FINAL	PSQMOX_FINAL	PSQOFX_FINAL	PSQKAN_FINAL	PSQCAP_FINAL	PSQAMK_FINAL
11-0001	Positive	Positive	Resistant	Resistant	Susceptible	Susceptible	Susceptible	Susceptible	Susceptible	Resistant	Resistant	Susceptible	Indeterminate	Resistant	Resistant	Susceptible	Susceptible	Susceptible	Susceptible	Susceptible	Resistant	Indeterminate	Susceptible	Susceptible	Susceptible	Susceptible	Susceptible
11-0002	Positive	Positive	Resistant	Resistant	Susceptible	Susceptible	Susceptible	Resistant	Resistant	Resistant	Resistant	Resistant	Susceptible	Resistant	Resistant	Susceptible	Susceptible	Resistant	Resistant	Susceptible	Resistant	Resistant	Resistant	Resistant	Susceptible	Susceptible	Susceptible
11-0003	Positive	Positive	Resistant	Resistant	Resistant	Resistant	Resistant	Resistant	Resistant	Resistant	Resistant	Resistant	Resistant	Resistant	Resistant	Resistant	Resistant	Resistant	Resistant	Resistant	Resistant	Resistant	Resistant	Resistant	Resistant	Resistant	Resistant
11-0004	Positive	Positive	Resistant	Resistant	Susceptible	Susceptible	Susceptible	Resistant	Resistant	Resistant	Resistant	Resistant	Susceptible	Resistant	Resistant	Susceptible	Susceptible	Resistant	Resistant	Susceptible	Resistant	Resistant	Resistant	Resistant	Susceptible	Susceptible	Susceptible
11-0005	Positive	Positive	Resistant	Resistant	Resistant	Resistant	Resistant	Resistant	Resistant	Resistant	Resistant	Resistant	Resistant	Resistant	Resistant	Resistant	Resistant	Resistant	Resistant	Resistant	Resistant	Resistant	Resistant	Resistant	Resistant	Resistant	Resistant
11-0006	Positive	Negative	NULL	NULL	NULL	NULL	NULL	NULL	NULL	Indeterminate	Indeterminate	Indeterminate	Indeterminate	Not Done	Not Done	Not Done	Not Done	Not Done	Not Done	Not Done	Indeterminate	Indeterminate	Indeterminate	Indeterminate	Indeterminate	Indeterminate	Indeterminate
11-0007	Positive	Positive	Resistant	Resistant	Susceptible	Susceptible	Susceptible	Susceptible	Susceptible	Resistant	Indeterminate	Susceptible	Susceptible	Resistant	Resistant	Susceptible	Susceptible	Susceptible	Susceptible	Susceptible	Resistant	Resistant	Susceptible	Susceptible	Susceptible	Susceptible	Susceptible
11-0008	Positive	Positive	Resistant	Resistant	Susceptible	Susceptible	Susceptible	Resistant	Resistant	Resistant	Susceptible	Resistant	Susceptible	Resistant	Resistant	Susceptible	Susceptible	Resistant	Resistant	Susceptible	Susceptible	MUT-I	Resistant	Resistant	Susceptible	Susceptible	Susceptible
11-0009	Negative	Negative	NULL	NULL	NULL	NULL	NULL	NULL	NULL	Indeterminate	Indeterminate	Indeterminate	Indeterminate	Not Done	Not Done	Not Done	Not Done	Not Done	Not Done	Not Done	Susceptible	Indeterminate	Susceptible	Susceptible	Susceptible	Susceptible	Susceptible
11-0010	Positive	Positive	Resistant	Resistant	Susceptible	Susceptible	Susceptible	Resistant	Resistant	Indeterminate	Indeterminate	Indeterminate	Indeterminate	Resistant	Resistant	Susceptible	Susceptible	Resistant	Resistant	Susceptible	Indeterminate	Indeterminate	Indeterminate	Indeterminate	Susceptible	Susceptible	Susceptible
11-0011	Positive	Positive	Resistant	Resistant	Susceptible	Susceptible	Susceptible	Resistant	Resistant	Resistant	Resistant	Indeterminate	Susceptible	Resistant	Resistant	Susceptible	Susceptible	Resistant	Resistant	Susceptible	Resistant	Indeterminate	Resistant	Resistant	Susceptible	Susceptible	Susceptible
11-0012	Positive	Positive	Resistant	Resistant	Susceptible	Susceptible	Susceptible	Susceptible	Susceptible	Resistant	Resistant	Susceptible	Susceptible	Resistant	Resistant	Susceptible	Susceptible	Susceptible	Susceptible	Susceptible	Resistant	Indeterminate	Susceptible	Susceptible	Susceptible	Susceptible	Susceptible
11-0013	Positive	Positive	Resistant	Resistant	Susceptible	Susceptible	Susceptible	Susceptible	Susceptible	Resistant	Resistant	Susceptible	Susceptible	Resistant	Resistant	Susceptible	Susceptible	Susceptible	Susceptible	Susceptible	Resistant	Indeterminate	Susceptible	Susceptible	Susceptible	Susceptible	Susceptible
11-0014	Positive	Positive	Resistant	Resistant	Susceptible	Susceptible	Susceptible	Susceptible	Susceptible	Indeterminate	Indeterminate	Indeterminate	Indeterminate	Not Done	Not Done	Not Done	Not Done	Not Done	Not Done	Not Done	Indeterminate	Indeterminate	Indeterminate	Indeterminate	Susceptible	Susceptible	Susceptible
11-0015	Positive	Positive	Resistant	Resistant	Susceptible	Susceptible	Susceptible	Susceptible	Susceptible	Resistant	Resistant	Susceptible	Susceptible	Resistant	Resistant	Susceptible	Susceptible	Susceptible	Susceptible	Susceptible	Resistant	Indeterminate	Susceptible	Susceptible	Susceptible	Susceptible	Susceptible
11-0016	Positive	Positive	Resistant	Resistant	Susceptible	Susceptible	Susceptible	Resistant	Resistant	Resistant	Resistant	Resistant	Susceptible	Resistant	Resistant	Susceptible	Susceptible	Resistant	Resistant	Susceptible	Resistant	Resistant	Resistant	Resistant	Susceptible	Susceptible	Susceptible
11-0017	Positive	Positive	Resistant	Resistant	Resistant	Resistant	Resistant	Resistant	Resistant	Resistant	Resistant	Resistant	Indeterminate	Resistant	Resistant	Resistant	Resistant	Resistant	Resistant	Resistant	Resistant	Resistant	Indeterminate	Indeterminate	Resistant	Resistant	Resistant
11-0018	Negative	Positive	Resistant	Resistant	Susceptible	Susceptible	Susceptible	Resistant	Resistant	Resistant	Resistant	Resistant	Susceptible	Resistant	Resistant	Susceptible	Susceptible	Resistant	Resistant	Susceptible	Resistant	Resistant	Indeterminate	Indeterminate	Susceptible	Susceptible	Susceptible
11-0019	Positive	Positive	Resistant	Resistant	Susceptible	Susceptible	Resistant	Resistant	Resistant	Resistant	Indeterminate	Resistant	Susceptible	Resistant	Resistant	Susceptible	Susceptible	Resistant	Resistant	Susceptible	Resistant	Indeterminate	Resistant	Resistant	Indeterminate	Indeterminate	Indeterminate
11-0020	Positive	Positive	Resistant	Resistant	Susceptible	Susceptible	Susceptible	Resistant	Resistant	Resistant	Resistant	Resistant	Susceptible	Resistant	Resistant	Susceptible	Susceptible	Resistant	Resistant	Susceptible	Resistant	Indeterminate	Indeterminate	Indeterminate	Susceptible	Susceptible	Susceptible
11-0021	Positive	Positive	Resistant	Resistant	Susceptible	Susceptible	Susceptible	Resistant	Resistant	Resistant	Resistant	Resistant	Indeterminate	Resistant	Resistant	Susceptible	Susceptible	Resistant	Resistant	Susceptible	Resistant	Indeterminate	Indeterminate	Indeterminate	Susceptible	Susceptible	Susceptible
11-0022	Positive	Positive	Resistant	Resistant	Susceptible	Susceptible	Susceptible	Resistant	Resistant	Resistant	Resistant	Resistant	Indeterminate	Resistant	Resistant	Susceptible	Susceptible	Resistant	Resistant	Susceptible	Resistant	Indeterminate	Resistant	Resistant	Susceptible	Susceptible	Susceptible
11-0023	Positive	Positive	Resistant	Resistant	Susceptible	Susceptible	Susceptible	Susceptible	Susceptible	Resistant	Resistant	Susceptible	Susceptible	Resistant	Resistant	Susceptible	Susceptible	Susceptible	Susceptible	Susceptible	Resistant	Indeterminate	Susceptible	Susceptible	Susceptible	Susceptible	Susceptible
11-0024	Positive	Negative	NULL	NULL	NULL	NULL	NULL	NULL	NULL	Indeterminate	Indeterminate	Indeterminate	Indeterminate	Not Done	Not Done	Not Done	Not Done	Not Done	Not Done	Not Done	Resistant	Indeterminate	Indeterminate	Indeterminate	Indeterminate	Indeterminate	Indeterminate
11-0025	Positive	Positive	Resistant	Resistant	Susceptible	Susceptible	Susceptible	Resistant	Resistant	Resistant	Resistant	Resistant	Susceptible	Resistant	Resistant	Susceptible	Susceptible	Resistant	Resistant	Susceptible	Resistant	Indeterminate	Susceptible	Susceptible	Susceptible	Susceptible	Susceptible
11-0026	Positive	Negative	NULL	NULL	NULL	NULL	NULL	NULL	NULL	Indeterminate	Indeterminate	Indeterminate	Indeterminate	Not Done	Not Done	Not Done	Not Done	Not Done	Not Done	Not Done	Resistant	Indeterminate	Indeterminate	Indeterminate	Indeterminate	Indeterminate	Indeterminate
11-0027	Positive	Positive	Resistant	Resistant	Susceptible	Susceptible	Susceptible	Resistant	Resistant	Resistant	Resistant	Resistant	Susceptible	Resistant	Resistant	Susceptible	Susceptible	Resistant	Resistant	Susceptible	Resistant	Resistant	Resistant	Resistant	Susceptible	Susceptible	Susceptible
11-0028	Positive	Negative	NULL	NULL	NULL	NULL	NULL	NULL	NULL	Indeterminate	Indeterminate	Indeterminate	Indeterminate	Not Done	Not Done	Not Done	Not Done	Not Done	Not Done	Not Done	Indeterminate	Indeterminate	Indeterminate	Indeterminate	Susceptible	Susceptible	Susceptible
11-0029	Positive	Positive	Resistant	Resistant	Susceptible	Susceptible	Susceptible	Resistant	Resistant	Resistant	Indeterminate	Resistant	Susceptible	Resistant	Resistant	Susceptible	Susceptible	Resistant	Resistant	Susceptible	Resistant	Resistant	Resistant	Resistant	Susceptible	Susceptible	Susceptible
11-0030	Positive	Positive	Resistant	Resistant	Susceptible	Susceptible	Susceptible	Resistant	Resistant	Resistant	Resistant	Resistant	Susceptible	Resistant	Resistant	Susceptible	Susceptible	Resistant	Resistant	Susceptible	Resistant	Indeterminate	Resistant	Resistant	Susceptible	Susceptible	Susceptible
11-0031	Positive	Negative	NULL	NULL	NULL	NULL	NULL	NULL	NULL	Indeterminate	Indeterminate	Indeterminate	Indeterminate	Not Done	Not Done	Not Done	Not Done	Not Done	Not Done	Not Done	Indeterminate	Indeterminate	Indeterminate	Indeterminate	Indeterminate	Indeterminate	Indeterminate
11-0032	Positive	Negative	NULL	NULL	NULL	NULL	NULL	NULL	NULL	Indeterminate	Indeterminate	Indeterminate	Indeterminate	Not Done	Not Done	Not Done	Not Done	Not Done	Not Done	Not Done	Resistant	Indeterminate	Indeterminate	Indeterminate	Indeterminate	Indeterminate	Indeterminate
11-0033	Positive	Negative	NULL	NULL	NULL	NULL	NULL	NULL	NULL	Indeterminate	Indeterminate	Indeterminate	Indeterminate	Not Done	Not Done	Not Done	Not Done	Not Done	Not Done	Not Done	Indeterminate	Susceptible	Susceptible	Susceptible	Susceptible	Susceptible	Susceptible
11-0034	Positive	Negative	NULL	NULL	NULL	NULL	NULL	NULL	NULL	Indeterminate	Indeterminate	Indeterminate	Indeterminate	Not Done	Not Done	Not Done	Not Done	Not Done	Not Done	Not Done	Indeterminate	Indeterminate	Indeterminate	Indeterminate	Indeterminate	Indeterminate	Indeterminate
11-0035	Positive	Positive	Resistant	Resistant	Susceptible	Susceptible	Susceptible	Resistant	Resistant	Resistant	Resistant	Resistant	Susceptible	Resistant	Resistant	Susceptible	Susceptible	Resistant	Resistant	Susceptible	Resistant	Resistant	Resistant	Resistant	Susceptible	Susceptible	Susceptible
11-0036	Positive	Positive	Resistant	Susceptible	Susceptible	Susceptible	Susceptible	Susceptible	Susceptible	Susceptible	Susceptible	Susceptible	Susceptible	Susceptible	Susceptible	Susceptible	Susceptible	Susceptible	Susceptible	Susceptible	Resistant	Susceptible	Susceptible	Susceptible	Susceptible	Susceptible	Susceptible
11-0037	Positive	Positive	Susceptible	Susceptible	Susceptible	Susceptible	Susceptible	Susceptible	Susceptible	Susceptible	Susceptible	Susceptible	Susceptible	Susceptible	Susceptible	Susceptible	Susceptible	Susceptible	Susceptible	Susceptible	Indeterminate	Susceptible	Susceptible	Susceptible	Susceptible	Susceptible	Susceptible
11-0038	Positive	Positive	Resistant	Resistant	Susceptible	Susceptible	Susceptible	Resistant	Resistant	Resistant	Resistant	Resistant	Susceptible	Resistant	Resistant	Susceptible	Susceptible	Resistant	Resistant	Susceptible	Resistant	Resistant	Resistant	Resistant	Susceptible	Susceptible	Susceptible
11-0039	Positive	Positive	Resistant	Resistant	Susceptible	Susceptible	Susceptible	Resistant	Resistant	Resistant	Resistant	Resistant	Susceptible	Resistant	Resistant	Susceptible	Susceptible	Resistant	Resistant	Susceptible	Resistant	Indeterminate	Resistant	Resistant	Susceptible	Susceptible	Susceptible
11-0040	Positive	Positive	Resistant	Resistant	Susceptible	Susceptible	Susceptible	Resistant	Resistant	Resistant	Resistant	Resistant	Susceptible	Resistant	Resistant	Susceptible	Susceptible	Resistant	Resistant	Susceptible	Resistant	Resistant	Resistant	Resistant	Susceptible	Susceptible	Susceptible
11-0041	Positive	Positive	Resistant	Resistant	Susceptible	Susceptible	Susceptible	Resistant	Resistant	Resistant	Resistant	Resistant	Susceptible	Resistant	Resistant	Susceptible	Susceptible	Resistant	Resistant	Susceptible	Resistant	Resistant	Resistant	Resistant	Susceptible	Susceptible	Susceptible
11-0042	Negative	Negative	NULL	NULL	NULL	NULL	NULL	NULL	NULL	Indeterminate	Indeterminate	Indeterminate	Indeterminate	Not Done	Not Done	Not Done	Not Done	Not Done	Not Done	Not Done	Susceptible	Susceptible	Susceptible	Susceptible	Indeterminate	Indeterminate	Indeterminate
11-0043	Positive	Positive	Resistant	Resistant	Resistant	Resistant	Resistant	Resistant	Resistant	Resistant	Resistant	Resistant	Resistant	Resistant	Resistant	Resistant	Resistant	Resistant	Resistant	Resistant	Resistant	Indeterminate	Resistant	Resistant	Resistant	Resistant	Resistant
11-0044	Positive	Positive	Resistant	Resistant	Susceptible	Susceptible	Susceptible	Resistant	Resistant	Resistant	Resistant	Resistant	Susceptible	Resistant	Resistant	Susceptible	Susceptible	Resistant	Resistant	Susceptible	Resistant	Indeterminate	Resistant	Resistant	Susceptible	Susceptible	Susceptible
11-0045	Positive	Positive	Resistant	Resistant	Susceptible	Susceptible	Susceptible	Resistant	Resistant	Resistant	Resistant	Resistant	Susceptible	Resistant	Resistant	Susceptible	Susceptible	Resistant	Resistant	Susceptible	Resistant	Resistant	Resistant	Resistant	Susceptible	Susceptible	Susceptible
11-0046	Positive	Positive	Resistant	Resistant	Susceptible	Susceptible	Susceptible	Susceptible	Susceptible	Resistant	Resistant	Susceptible	Susceptible	Resistant	Resistant	Susceptible	Susceptible	Susceptible	Susceptible	Susceptible	Resistant	Indeterminate	Susceptible	Susceptible	Susceptible	Susceptible	Susceptible
11-0047	Positive	Positive	Resistant	Resistant	Susceptible	Susceptible	Susceptible	Susceptible	Susceptible	Resistant	Resistant	Susceptible	Susceptible	Resistant	Resistant	Susceptible	Susceptible	Susceptible	Susceptible	Susceptible	Resistant	Resistant	Susceptible	Susceptible	Susceptible	Susceptible	Susceptible
11-0048	Positive	Positive	Resistant	Resistant	Susceptible	Susceptible	Susceptible	Susceptible	Susceptible	Resistant	Resistant	Susceptible	Susceptible	Resistant	Resistant	Susceptible	Susceptible	Susceptible	Susceptible	Susceptible	Resistant	Resistant	Susceptible	Susceptible	Susceptible	Susceptible	Susceptible
11-0049	Positive	Negative	NULL	NULL	NULL	NULL	NULL	NULL	NULL	Indeterminate	Indeterminate	Indeterminate	Indeterminate	Not Done	Not Done	Not Done	Not Done	Not Done	Not Done	Not Done	Indeterminate	Indeterminate	Indeterminate	Indeterminate	Indeterminate	Indeterminate	Indeterminate
11-0050	Positive	Positive	Resistant	Resistant	Resistant	Resistant	Resistant	Resistant	Resistant	Resistant	Resistant	Resistant	Indeterminate	Resistant	Resistant	Resistant	Resistant	Resistant	Resistant	Resistant	Resistant	Resistant	Resistant	Resistant	Indeterminate	Indeterminate	Indeterminate
11-0051	Negative	Negative	NULL	NULL	NULL	NULL	NULL	NULL	NULL	Indeterminate	Indeterminate	Indeterminate	Indeterminate	Not Done	Not Done	Not Done	Not Done	Not Done	Not Done	Not Done	Indeterminate	Indeterminate	Indeterminate	Indeterminate	Indeterminate	Indeterminate	Indeterminate
11-0052	Positive	Positive	Resistant	Resistant	Resistant	Susceptible	Resistant	Resistant	Resistant	Resistant	Resistant	Resistant	Resistant	Resistant	Resistant	Resistant	Resistant	Resistant	Resistant	Resistant	Resistant	Resistant	Resistant	Resistant	Resistant	Resistant	Resistant
11-0053	Positive	Positive	Resistant	Resistant	Susceptible	Susceptible	Susceptible	Resistant	Resistant	Resistant	Resistant	Resistant	Susceptible	Resistant	Resistant	Susceptible	Susceptible	Resistant	Resistant	Susceptible	Resistant	Resistant	Resistant	Resistant	Indeterminate	Indeterminate	Indeterminate
11-0054	Positive	Positive	Susceptible	Susceptible	Susceptible	Susceptible	Susceptible	Susceptible	Susceptible	Susceptible	Susceptible	Susceptible	Susceptible	Susceptible	Susceptible	Susceptible	Susceptible	Susceptible	Susceptible	Susceptible	Susceptible	Susceptible	Susceptible	Susceptible	Susceptible	Susceptible	Susceptible
11-0055	Positive	Positive	Resistant	Resistant	Susceptible	Susceptible	Susceptible	Susceptible	Susceptible	Indeterminate	Indeterminate	Susceptible	Susceptible	Resistant	Resistant	Susceptible	Susceptible	Susceptible	Susceptible	Susceptible	Resistant	Resistant	Susceptible	Susceptible	Susceptible	Susceptible	Susceptible
11-0056	Positive	Positive	Resistant	Resistant	Susceptible	Susceptible	Susceptible	Susceptible	Susceptible	Resistant	Resistant	Susceptible	Susceptible	Resistant	Resistant	Susceptible	Susceptible	Susceptible	Susceptible	Susceptible	Resistant	Resistant	Susceptible	Susceptible	Susceptible	Susceptible	Susceptible
11-0057	Negative	Negative	NULL	NULL	NULL	NULL	NULL	NULL	NULL	Indeterminate	Indeterminate	Indeterminate	Indeterminate	Not Done	Not Done	Not Done	Not Done	Not Done	Not Done	Not Done	Resistant	Indeterminate	Indeterminate	Indeterminate	Indeterminate	Indeterminate	Indeterminate
11-0058	Negative	Positive	Susceptible	Susceptible	Susceptible	Susceptible	Susceptible	Susceptible	Susceptible	Indeterminate	Indeterminate	Susceptible	Susceptible	Susceptible	Susceptible	Susceptible	Susceptible	Susceptible	Susceptible	Susceptible	Susceptible	Susceptible	Indeterminate	Indeterminate	Susceptible	Susceptible	Susceptible
11-0059	Positive	Positive	Resistant	Resistant	Susceptible	Susceptible	Susceptible	Resistant	Resistant	Resistant	Resistant	Resistant	Susceptible	Resistant	Resistant	Susceptible	Susceptible	Resistant	Resistant	Susceptible	Resistant	Resistant	Resistant	Resistant	Susceptible	Susceptible	Susceptible
11-0060	Negative	Negative	NULL	NULL	NULL	NULL	NULL	NULL	NULL	Indeterminate	Indeterminate	Indeterminate	Indeterminate	Not Done	Not Done	Not Done	Not Done	Not Done	Not Done	Not Done	Indeterminate	Susceptible	Indeterminate	Indeterminate	Indeterminate	Indeterminate	Indeterminate
11-0061	Positive	Positive	Resistant	Resistant	Susceptible	Susceptible	Susceptible	Resistant	Resistant	Resistant	Resistant	Resistant	Susceptible	Resistant	Resistant	Susceptible	Susceptible	Resistant	Resistant	Susceptible	Resistant	Resistant	Resistant	Resistant	Susceptible	Susceptible	Susceptible
11-0062	Positive	Positive	Resistant	Resistant	Susceptible	Susceptible	Susceptible	Susceptible	Susceptible	Indeterminate	Indeterminate	Indeterminate	Indeterminate	Resistant	Resistant	Susceptible	Susceptible	Susceptible	Susceptible	Susceptible	Resistant	Resistant	Indeterminate	Indeterminate	Indeterminate	Indeterminate	Indeterminate
11-0063	Positive	Positive	Resistant	Resistant	Susceptible	Susceptible	Susceptible	Resistant	Resistant	Resistant	Resistant	Resistant	Susceptible	Resistant	Resistant	Susceptible	Susceptible	Resistant	Resistant	Susceptible	Resistant	Resistant	Resistant	Resistant	Indeterminate	Indeterminate	Indeterminate
11-0064	Positive	Positive	Susceptible	Susceptible	Susceptible	Susceptible	Susceptible	Susceptible	Susceptible	Susceptible	Susceptible	Susceptible	Indeterminate	Susceptible	Susceptible	Susceptible	Susceptible	Susceptible	Susceptible	Susceptible	Indeterminate	Indeterminate	Indeterminate	Indeterminate	Indeterminate	Indeterminate	Indeterminate
11-0065	Positive	Positive	Resistant	Resistant	Susceptible	Susceptible	Susceptible	Susceptible	Susceptible	Resistant	Resistant	Indeterminate	Susceptible	Resistant	Resistant	Susceptible	Susceptible	Resistant	Resistant	Susceptible	Resistant	Resistant	Indeterminate	Indeterminate	Susceptible	Susceptible	Susceptible
11-0066	Positive	Positive	Resistant	Resistant	Susceptible	Susceptible	Susceptible	Resistant	Resistant	Resistant	Resistant	Susceptible	Susceptible	Resistant	Resistant	Susceptible	Susceptible	Susceptible	Susceptible	Susceptible	Resistant	Resistant	Indeterminate	Indeterminate	Susceptible	Susceptible	Susceptible
11-0067	Positive	Negative	NULL	NULL	NULL	NULL	NULL	NULL	NULL	Indeterminate	Indeterminate	Indeterminate	Indeterminate	Not Done	Not Done	Not Done	Not Done	Not Done	Not Done	Not Done	Indeterminate	Indeterminate	Indeterminate	Indeterminate	Indeterminate	Indeterminate	Indeterminate
11-0068	Positive	Positive	Resistant	Resistant	Susceptible	Susceptible	Susceptible	Susceptible	Susceptible	Resistant	Resistant	Susceptible	Susceptible	Resistant	Resistant	Resistant	Susceptible	Susceptible	Susceptible	Susceptible	Resistant	Resistant	Indeterminate	Indeterminate	Susceptible	Susceptible	Susceptible
11-0069	Positive	Positive	Resistant	Resistant	Susceptible	Susceptible	Susceptible	Resistant	Resistant	Resistant	Resistant	Resistant	Susceptible	Resistant	Resistant	Susceptible	Susceptible	Resistant	Resistant	Susceptible	Resistant	Resistant	Indeterminate	Indeterminate	Susceptible	Susceptible	Susceptible
11-0070	Positive	Positive	Susceptible	Susceptible	Susceptible	Susceptible	Susceptible	Susceptible	Susceptible	Susceptible	Susceptible	Susceptible	Susceptible	Susceptible	Susceptible	Susceptible	Susceptible	Susceptible	Susceptible	Susceptible	Susceptible	Susceptible	Susceptible	Susceptible	Susceptible	Susceptible	Susceptible
11-0071	Positive	Positive	Resistant	Resistant	Susceptible	Susceptible	Susceptible	Resistant	Resistant	Indeterminate	Indeterminate	Indeterminate	Indeterminate	Not Done	Not Done	Not Done	Not Done	Not Done	Not Done	Not Done	Indeterminate	Indeterminate	Indeterminate	Indeterminate	Indeterminate	Indeterminate	Indeterminate
11-0072	Positive	Positive	Susceptible	Susceptible	Susceptible	Susceptible	Susceptible	Susceptible	Susceptible	Susceptible	Susceptible	Susceptible	Susceptible	Susceptible	Susceptible	Susceptible	Susceptible	Susceptible	Susceptible	Susceptible	Susceptible	Susceptible	Susceptible	Susceptible	Susceptible	Susceptible	Susceptible
11-0073	Negative	Negative	NULL	NULL	NULL	NULL	NULL	NULL	NULL	Indeterminate	Indeterminate	Indeterminate	Indeterminate	Not Done	Not Done	Not Done	Not Done	Not Done	Not Done	Not Done	Indeterminate	Indeterminate	Indeterminate	Indeterminate	Indeterminate	Indeterminate	Indeterminate
11-0074	Positive	Positive	Resistant	Resistant	Susceptible	Susceptible	Susceptible	Resistant	Resistant	Resistant	Resistant	Resistant	Susceptible	Resistant	Resistant	Susceptible	Susceptible	Resistant	Resistant	Susceptible	Resistant	Resistant	Resistant	Resistant	Susceptible	Susceptible	Susceptible
11-0075	Positive	Positive	Susceptible	Susceptible	Susceptible	Susceptible	Susceptible	Susceptible	Susceptible	Susceptible	Susceptible	Susceptible	Susceptible	Susceptible	Susceptible	Susceptible	Susceptible	Susceptible	Susceptible	Susceptible	Susceptible	Susceptible	Susceptible	Susceptible	Susceptible	Susceptible	Susceptible
11-0076	Positive	Positive	Resistant	Resistant	Susceptible	Susceptible	Susceptible	Susceptible	Susceptible	Resistant	Resistant	Susceptible	Susceptible	Resistant	Resistant	Susceptible	Susceptible	Susceptible	Susceptible	Susceptible	Resistant	Indeterminate	Susceptible	Susceptible	Susceptible	Susceptible	Susceptible
11-0077	Positive	Positive	Resistant	Resistant	Susceptible	Susceptible	Susceptible	Susceptible	Susceptible	Resistant	Resistant	Susceptible	Susceptible	Resistant	Resistant	Susceptible	Susceptible	Susceptible	Susceptible	Susceptible	Resistant	Resistant	Susceptible	Susceptible	Susceptible	Susceptible	Susceptible
11-0078	Positive	Positive	Resistant	Resistant	Susceptible	Susceptible	Susceptible	Resistant	Resistant	Resistant	Resistant	Resistant	Susceptible	Resistant	Resistant	Susceptible	Susceptible	Resistant	Resistant	Susceptible	Resistant	Resistant	Resistant	Resistant	Susceptible	Susceptible	Susceptible
11-0079	Positive	Positive	Resistant	Resistant	Susceptible	Susceptible	Susceptible	Resistant	Resistant	Resistant	Resistant	Resistant	Susceptible	Resistant	Resistant	Susceptible	Susceptible	Resistant	Resistant	Susceptible	Resistant	Resistant	Resistant	Resistant	Susceptible	Susceptible	Susceptible
11-0080	Positive	Positive	Resistant	Resistant	Susceptible	Susceptible	Susceptible	Resistant	Resistant	Resistant	Resistant	Resistant	Susceptible	Resistant	Resistant	Susceptible	Susceptible	Resistant	Resistant	Susceptible	Resistant	Resistant	Resistant	Resistant	Susceptible	Susceptible	Susceptible
11-0081	Negative	Negative	NULL	NULL	NULL	NULL	NULL	NULL	NULL	Indeterminate	Indeterminate	Indeterminate	Indeterminate	Not Done	Not Done	Not Done	Not Done	Not Done	Not Done	Not Done	Indeterminate	Indeterminate	Indeterminate	Indeterminate	Indeterminate	Indeterminate	Indeterminate
11-0082	Positive	Positive	Resistant	Resistant	Resistant	Resistant	Resistant	Resistant	Resistant	Resistant	Resistant	Resistant	Resistant	Not Done	Not Done	Not Done	Not Done	Not Done	Not Done	Not Done	Resistant	Resistant	Resistant	Resistant	Resistant	Resistant	Resistant
11-0083	Positive	Positive	Resistant	Resistant	Susceptible	Susceptible	Susceptible	Susceptible	Resistant	Indeterminate	Indeterminate	Indeterminate	Indeterminate	Resistant	Resistant	Susceptible	Susceptible	Resistant	Resistant	Susceptible	Indeterminate	Indeterminate	Indeterminate	Indeterminate	Indeterminate	Indeterminate	Indeterminate
11-0084	Positive	Positive	Resistant	Resistant	Susceptible	Susceptible	Susceptible	Resistant	Resistant	Indeterminate	Indeterminate	Indeterminate	Indeterminate	Not Done	Not Done	Not Done	Not Done	Not Done	Not Done	Not Done	Resistant	Resistant	Indeterminate	Indeterminate	Indeterminate	Indeterminate	Indeterminate
11-0085	Positive	Positive	Resistant	Resistant	Susceptible	Susceptible	Susceptible	Resistant	Resistant	Resistant	Resistant	Resistant	Susceptible	Resistant	Resistant	Susceptible	Susceptible	Resistant	Resistant	Susceptible	Resistant	Resistant	Resistant	Resistant	Susceptible	Susceptible	Susceptible
11-0086	Positive	Positive	Resistant	Resistant	Resistant	Resistant	Resistant	Resistant	Resistant	Resistant	Resistant	Resistant	Susceptible	Resistant	Resistant	Resistant	Resistant	Resistant	Resistant	Resistant	Resistant	Resistant	Resistant	Resistant	Susceptible	Susceptible	Susceptible
11-0087	Positive	Positive	Resistant	Resistant	Susceptible	Susceptible	Resistant	Resistant	Resistant	Resistant	Resistant	Resistant	Susceptible	Resistant	Resistant	Susceptible	Susceptible	Resistant	Resistant	Susceptible	Resistant	Resistant	Resistant	Resistant	Indeterminate	Indeterminate	Indeterminate
11-0088	Positive	Positive	Resistant	Resistant	Susceptible	Susceptible	Susceptible	Resistant	Resistant	Resistant	Resistant	Resistant	Susceptible	Resistant	Resistant	Susceptible	Susceptible	Resistant	Resistant	Susceptible	Resistant	Resistant	Resistant	Resistant	Susceptible	Susceptible	Susceptible
11-0089	Negative	Negative	NULL	NULL	NULL	NULL	NULL	NULL	NULL	Indeterminate	Indeterminate	Indeterminate	Indeterminate	Not Done	Not Done	Not Done	Not Done	Not Done	Not Done	Not Done	Resistant	Indeterminate	Indeterminate	Indeterminate	Indeterminate	Indeterminate	Indeterminate
11-0090	Negative	Negative	NULL	NULL	NULL	NULL	NULL	NULL	NULL	Indeterminate	Indeterminate	Indeterminate	Indeterminate	Not Done	Not Done	Not Done	Not Done	Not Done	Not Done	Not Done	Resistant	Indeterminate	Indeterminate	Indeterminate	Indeterminate	Indeterminate	Indeterminate
11-0091	Positive	Positive	Resistant	Resistant	Susceptible	Susceptible	Susceptible	Susceptible	Susceptible	Indeterminate	Indeterminate	Indeterminate	Indeterminate	Resistant	Resistant	Susceptible	Susceptible	Susceptible	Susceptible	Susceptible	Indeterminate	Indeterminate	Indeterminate	Indeterminate	Indeterminate	Indeterminate	Indeterminate
11-0092	Negative	Negative	NULL	NULL	NULL	NULL	NULL	NULL	NULL	Indeterminate	Indeterminate	Indeterminate	Indeterminate	Not Done	Not Done	Not Done	Not Done	Not Done	Not Done	Not Done	Indeterminate	Indeterminate	Indeterminate	Indeterminate	Indeterminate	Indeterminate	Indeterminate
11-0093	Positive	Positive	Resistant	Resistant	Susceptible	Susceptible	Susceptible	Resistant	Resistant	Resistant	Resistant	Resistant	Susceptible	Resistant	Resistant	Susceptible	Susceptible	Resistant	Resistant	Susceptible	Resistant	Resistant	Resistant	Resistant	Susceptible	Susceptible	Susceptible
11-0094	Positive	Positive	Resistant	Susceptible	Susceptible	Susceptible	Susceptible	Susceptible	Susceptible	Indeterminate	Resistant	Susceptible	Susceptible	Resistant	Susceptible	Susceptible	Susceptible	Susceptible	Susceptible	Susceptible	Resistant	Indeterminate	Susceptible	Susceptible	Susceptible	Susceptible	Susceptible
11-0095	Positive	Positive	Resistant	Resistant	Susceptible	Susceptible	Susceptible	Resistant	Resistant	Resistant	Resistant	Resistant	Susceptible	Resistant	Resistant	Susceptible	Susceptible	Resistant	Resistant	Susceptible	Resistant	Resistant	Resistant	Resistant	Susceptible	Susceptible	Susceptible
11-0096	Positive	Positive	Susceptible	Susceptible	Susceptible	Susceptible	Susceptible	Susceptible	Susceptible	Susceptible	Susceptible	Susceptible	Susceptible	Susceptible	Susceptible	Susceptible	Susceptible	Susceptible	Susceptible	Susceptible	Susceptible	Susceptible	Susceptible	Susceptible	Susceptible	Susceptible	Susceptible
11-0097	Positive	Positive	Resistant	Resistant	Susceptible	Susceptible	Susceptible	Resistant	Resistant	Resistant	Resistant	Indeterminate	Susceptible	Resistant	Resistant	Susceptible	Susceptible	Resistant	Resistant	Susceptible	Resistant	Resistant	Resistant	Resistant	Susceptible	Susceptible	Susceptible
11-0098	Positive	Positive	Resistant	Resistant	Susceptible	Susceptible	Susceptible	Resistant	Resistant	Resistant	Resistant	Resistant	Susceptible	Resistant	Resistant	Susceptible	Susceptible	Resistant	Resistant	Susceptible	Resistant	Indeterminate	Resistant	Resistant	Susceptible	Susceptible	Susceptible
11-0099	Positive	Positive	Resistant	Resistant	Susceptible	Susceptible	Susceptible	Susceptible	Susceptible	Resistant	Resistant	Susceptible	Susceptible	Resistant	Resistant	Susceptible	Susceptible	Susceptible	Susceptible	Susceptible	Resistant	Resistant	Susceptible	Susceptible	Susceptible	Susceptible	Susceptible
11-0100	Positive	Positive	Resistant	Resistant	Susceptible	Susceptible	Susceptible	Resistant	Resistant	Resistant	Resistant	Resistant	Susceptible	Resistant	Resistant	Susceptible	Susceptible	Susceptible	Susceptible	Susceptible	Resistant	Indeterminate	Resistant	Resistant	Susceptible	Susceptible	Susceptible
11-0101	Positive	Positive	Susceptible	Susceptible	Susceptible	Susceptible	Susceptible	Susceptible	Susceptible	Susceptible	Susceptible	Susceptible	Susceptible	Susceptible	Susceptible	Susceptible	Susceptible	Susceptible	Susceptible	Susceptible	Susceptible	Susceptible	Susceptible	Susceptible	Susceptible	Susceptible	Susceptible
11-0102	Positive	Positive	Resistant	Resistant	Susceptible	Susceptible	Susceptible	Susceptible	Susceptible	Susceptible	Susceptible	Susceptible	Susceptible	Susceptible	Susceptible	Susceptible	Susceptible	Susceptible	Susceptible	Susceptible	Susceptible	Susceptible	Susceptible	Susceptible	Susceptible	Susceptible	Susceptible
11-0103	Positive	Positive	Resistant	Susceptible	Susceptible	Susceptible	Susceptible	Susceptible	Susceptible	Indeterminate	Indeterminate	Indeterminate	Indeterminate	Resistant	Susceptible	Susceptible	Susceptible	Susceptible	Susceptible	Susceptible	Resistant	Indeterminate	Indeterminate	Indeterminate	Susceptible	Susceptible	Susceptible
11-0104	Negative	Negative	NULL	NULL	NULL	NULL	NULL	NULL	NULL	Indeterminate	Indeterminate	Indeterminate	Indeterminate	Not Done	Not Done	Not Done	Not Done	Not Done	Not Done	Not Done	Indeterminate	Indeterminate	Indeterminate	Indeterminate	Susceptible	Susceptible	Susceptible
11-0105	Negative	Negative	NULL	NULL	NULL	NULL	NULL	NULL	NULL	Indeterminate	Indeterminate	Indeterminate	Indeterminate	Not Done	Not Done	Not Done	Not Done	Not Done	Not Done	Not Done	Indeterminate	Indeterminate	Indeterminate	Indeterminate	Indeterminate	Indeterminate	Indeterminate
11-0106	Positive	Positive	Resistant	Resistant	Susceptible	Susceptible	Susceptible	Resistant	Resistant	Resistant	Resistant	Indeterminate	Indeterminate	Resistant	Resistant	Susceptible	Susceptible	Resistant	Resistant	Susceptible	Resistant	Resistant	Resistant	Resistant	Susceptible	Susceptible	Susceptible
11-0107	Positive	Positive	Resistant	Resistant	Susceptible	Susceptible	Susceptible	Resistant	Resistant	Resistant	Resistant	Resistant	Susceptible	Resistant	Resistant	Susceptible	Susceptible	Resistant	Resistant	Susceptible	Resistant	Resistant	Resistant	Resistant	Susceptible	Susceptible	Susceptible
11-0108	Positive	Positive	Resistant	Resistant	Susceptible	Susceptible	Susceptible	Susceptible	Susceptible	Resistant	Resistant	Susceptible	Susceptible	Resistant	Resistant	Susceptible	Susceptible	Susceptible	Susceptible	Susceptible	Resistant	Resistant	Susceptible	Susceptible	Susceptible	Susceptible	Susceptible
11-0109	Positive	Positive	Resistant	Resistant	Susceptible	Susceptible	Susceptible	Resistant	Resistant	Resistant	Resistant	Resistant	Susceptible	Resistant	Resistant	Susceptible	Susceptible	Resistant	Resistant	Susceptible	Resistant	Indeterminate	Resistant	Resistant	Susceptible	Susceptible	Susceptible
11-0110	Negative	Positive	Susceptible	Susceptible	Susceptible	Susceptible	Susceptible	Susceptible	Susceptible	Indeterminate	Indeterminate	Indeterminate	Indeterminate	Not Done	Not Done	Not Done	Not Done	Not Done	Not Done	Not Done	Resistant	Indeterminate	Indeterminate	Indeterminate	Indeterminate	Indeterminate	Indeterminate
11-0111	Positive	Negative	NULL	NULL	NULL	NULL	NULL	NULL	NULL	Susceptible	Susceptible	Susceptible	Susceptible	Not Done	Not Done	Not Done	Not Done	Not Done	Not Done	Not Done	Susceptible	Susceptible	Susceptible	Susceptible	Susceptible	Susceptible	Susceptible
11-0112	Negative	Negative	NULL	NULL	NULL	NULL	NULL	NULL	NULL	Indeterminate	Indeterminate	Indeterminate	Indeterminate	Not Done	Not Done	Not Done	Not Done	Not Done	Not Done	Not Done	Susceptible	Indeterminate	Indeterminate	Indeterminate	Indeterminate	Indeterminate	Indeterminate
11-0113	Negative	Positive	Resistant	Susceptible	Susceptible	Susceptible	Susceptible	Susceptible	Susceptible	Indeterminate	Indeterminate	Indeterminate	Indeterminate	Not Done	Not Done	Not Done	Not Done	Not Done	Not Done	Not Done	Indeterminate	Indeterminate	Indeterminate	Indeterminate	Indeterminate	Indeterminate	Indeterminate
11-0114	Negative	Positive	Resistant	Resistant	Susceptible	Susceptible	Susceptible	Resistant	Resistant	Indeterminate	Indeterminate	Indeterminate	Indeterminate	Not Done	Not Done	Not Done	Not Done	Not Done	Not Done	Not Done	Resistant	Indeterminate	Susceptible	Susceptible	Indeterminate	Indeterminate	Indeterminate
11-0115	Negative	Negative	NULL	NULL	NULL	NULL	NULL	NULL	NULL	Indeterminate	Indeterminate	Indeterminate	Indeterminate	Not Done	Not Done	Not Done	Not Done	Not Done	Not Done	Not Done	Indeterminate	Indeterminate	Indeterminate	Indeterminate	Indeterminate	Indeterminate	Indeterminate
11-0116	Negative	Negative	NULL	NULL	NULL	NULL	NULL	NULL	NULL	Indeterminate	Indeterminate	Indeterminate	Indeterminate	Not Done	Not Done	Not Done	Not Done	Not Done	Not Done	Not Done	Indeterminate	Indeterminate	Indeterminate	Indeterminate	Susceptible	Susceptible	Susceptible
11-0117	Negative	Negative	NULL	NULL	NULL	NULL	NULL	NULL	NULL	Indeterminate	Indeterminate	Indeterminate	Indeterminate	Not Done	Not Done	Not Done	Not Done	Not Done	Not Done	Not Done	Error	Indeterminate	Indeterminate	Indeterminate	Susceptible	Susceptible	Susceptible
11-0118	Positive	Positive	Resistant	Resistant	Susceptible	Susceptible	Susceptible	Susceptible	Susceptible	Resistant	Resistant	Susceptible	Susceptible	Resistant	Resistant	Susceptible	Susceptible	Susceptible	Susceptible	Susceptible	Resistant	Resistant	Susceptible	Susceptible	Susceptible	Susceptible	Susceptible
11-0119	Positive	Positive	Susceptible	Susceptible	Susceptible	Susceptible	Susceptible	Resistant	Resistant	Susceptible	Susceptible	Resistant	Susceptible	Susceptible	Susceptible	Susceptible	Susceptible	Resistant	Resistant	Susceptible	Susceptible	Susceptible	Resistant	Resistant	Susceptible	Susceptible	Susceptible
11-0120	Positive	Positive	Resistant	Resistant	Susceptible	Susceptible	Susceptible	Susceptible	Susceptible	Resistant	Resistant	Susceptible	Susceptible	Resistant	Resistant	Susceptible	Susceptible	Susceptible	Susceptible	Susceptible	Resistant	Resistant	Susceptible	Susceptible	Susceptible	Susceptible	Susceptible
11-0121	Positive	Positive	Resistant	Resistant	Susceptible	Susceptible	Susceptible	Resistant	Resistant	Indeterminate	Indeterminate	Indeterminate	Indeterminate	Not Done	Not Done	Not Done	Not Done	Not Done	Not Done	Not Done	Susceptible	Indeterminate	Indeterminate	Indeterminate	Indeterminate	Indeterminate	Indeterminate
11-0122	Positive	Positive	Susceptible	Susceptible	Susceptible	Susceptible	Susceptible	Susceptible	Susceptible	Susceptible	Susceptible	Susceptible	Susceptible	Susceptible	Susceptible	Susceptible	Susceptible	Susceptible	Susceptible	Susceptible	Susceptible	Susceptible	Susceptible	Susceptible	Susceptible	Susceptible	Susceptible
11-0123	Positive	Positive	Resistant	Resistant	Susceptible	Susceptible	Susceptible	Resistant	Resistant	Resistant	Resistant	Indeterminate	Susceptible	Resistant	Resistant	Susceptible	Susceptible	Resistant	Resistant	Susceptible	Resistant	Resistant	Indeterminate	Indeterminate	Susceptible	Susceptible	Susceptible
11-0124	Positive	Positive	Resistant	Resistant	Resistant	Resistant	Resistant	Resistant	Resistant	Resistant	Resistant	Resistant	Indeterminate	Resistant	Resistant	Resistant	Resistant	Resistant	Resistant	Resistant	Resistant	Resistant	Resistant	Resistant	Resistant	Resistant	Resistant
11-0125	Positive	Positive	Susceptible	Susceptible	Susceptible	Susceptible	Susceptible	Susceptible	Susceptible	Susceptible	Susceptible	Susceptible	Susceptible	Susceptible	Susceptible	Susceptible	Susceptible	Susceptible	Susceptible	Susceptible	Susceptible	Susceptible	Susceptible	Susceptible	Susceptible	Susceptible	Susceptible
11-0126	Positive	Positive	Resistant	Resistant	Susceptible	Susceptible	Susceptible	Resistant	Resistant	Resistant	Resistant	Resistant	Susceptible	Resistant	Resistant	Susceptible	Susceptible	Resistant	Resistant	Susceptible	Resistant	Resistant	Resistant	Resistant	Susceptible	Susceptible	Susceptible
11-0127	Positive	Positive	Susceptible	Resistant	Susceptible	Susceptible	Susceptible	Susceptible	Susceptible	Resistant	Susceptible	Susceptible	Susceptible	Susceptible	Resistant	Susceptible	Susceptible	Susceptible	Susceptible	Susceptible	Susceptible	Indeterminate	Susceptible	Susceptible	Susceptible	Susceptible	Susceptible
11-0128	Positive	Positive	Resistant	Resistant	Susceptible	Susceptible	Susceptible	Resistant	Resistant	Resistant	Resistant	Resistant	Susceptible	Resistant	Resistant	Susceptible	Susceptible	Resistant	Resistant	Susceptible	Resistant	Resistant	Resistant	Resistant	Susceptible	Susceptible	Susceptible
11-0129	Positive	Positive	Resistant	Resistant	Susceptible	Susceptible	Susceptible	Susceptible	Susceptible	Resistant	Resistant	Susceptible	Susceptible	Resistant	Resistant	Susceptible	Susceptible	Susceptible	Susceptible	Susceptible	Resistant	Indeterminate	Susceptible	Susceptible	Susceptible	Susceptible	Susceptible
11-0131	Negative	Negative	NULL	NULL	NULL	NULL	NULL	NULL	NULL	Indeterminate	Indeterminate	Indeterminate	Indeterminate	Not Done	Not Done	Not Done	Not Done	Not Done	Not Done	Not Done	Resistant	Resistant	Resistant	Resistant	Susceptible	Susceptible	Susceptible
11-0132	Positive	Positive	Resistant	Resistant	Susceptible	Susceptible	Susceptible	Resistant	Resistant	Resistant	Resistant	Resistant	Susceptible	Resistant	Resistant	Susceptible	Susceptible	Resistant	Resistant	Susceptible	Resistant	Resistant	Resistant	Resistant	Susceptible	Susceptible	Susceptible
11-0133	Positive	Negative	NULL	NULL	NULL	NULL	NULL	NULL	NULL	Resistant	Resistant	Indeterminate	Indeterminate	Not Done	Not Done	Not Done	Not Done	Not Done	Not Done	Not Done	Resistant	Susceptible	Susceptible	Susceptible	Susceptible	Susceptible	Susceptible
11-0134	Positive	Positive	Resistant	Resistant	Susceptible	Susceptible	Susceptible	Resistant	Resistant	Resistant	Resistant	Resistant	Susceptible	Resistant	Resistant	Susceptible	Susceptible	Resistant	Resistant	Susceptible	Resistant	Resistant	Resistant	Resistant	Susceptible	Susceptible	Susceptible
11-0135	Positive	Positive	Resistant	Resistant	Susceptible	Susceptible	Susceptible	Resistant	Resistant	Resistant	Resistant	Resistant	Susceptible	Resistant	Resistant	Susceptible	Susceptible	Resistant	Resistant	Susceptible	Resistant	Resistant	Indeterminate	Indeterminate	Susceptible	Susceptible	Susceptible
11-0136	Positive	Positive	Resistant	Resistant	Susceptible	Susceptible	Susceptible	Susceptible	Susceptible	Resistant	Resistant	Indeterminate	Indeterminate	Resistant	Resistant	Susceptible	Susceptible	Susceptible	Susceptible	Susceptible	Resistant	Resistant	Susceptible	Susceptible	Susceptible	Susceptible	Susceptible
11-0137	Positive	Positive	Resistant	Resistant	Susceptible	Susceptible	Susceptible	Resistant	Resistant	Resistant	Resistant	Resistant	Susceptible	Resistant	Resistant	Susceptible	Susceptible	Resistant	Resistant	Susceptible	Resistant	Resistant	Resistant	Resistant	Susceptible	Susceptible	Susceptible
11-0138	Positive	Positive	Resistant	Resistant	Resistant	Resistant	Resistant	Resistant	Resistant	Resistant	Resistant	Resistant	Resistant	Resistant	Resistant	Resistant	Resistant	Resistant	Resistant	Resistant	Resistant	Resistant	Resistant	Resistant	Resistant	Resistant	Resistant
11-0139	Negative	Positive	Resistant	Resistant	Susceptible	Susceptible	Susceptible	Susceptible	Susceptible	Resistant	Resistant	Susceptible	Susceptible	Resistant	Resistant	Susceptible	Susceptible	Susceptible	Susceptible	Susceptible	Resistant	Resistant	Susceptible	Susceptible	Susceptible	Susceptible	Susceptible
11-0140	Positive	Positive	Susceptible	Susceptible	Susceptible	Susceptible	Susceptible	Susceptible	Susceptible	Susceptible	Susceptible	Susceptible	Susceptible	Susceptible	Susceptible	Susceptible	Susceptible	Susceptible	Susceptible	Susceptible	Susceptible	Susceptible	Susceptible	Susceptible	Susceptible	Susceptible	Susceptible
11-0141	Positive	Positive	Resistant	Resistant	Susceptible	Susceptible	Susceptible	Susceptible	Susceptible	Resistant	Resistant	Susceptible	Susceptible	Resistant	Resistant	Susceptible	Susceptible	Susceptible	Susceptible	Susceptible	Resistant	Resistant	Susceptible	Susceptible	Susceptible	Susceptible	Susceptible
11-0142	Positive	Positive	Susceptible	Susceptible	Susceptible	Susceptible	Susceptible	Susceptible	Susceptible	Susceptible	Susceptible	Susceptible	Indeterminate	Susceptible	Susceptible	Susceptible	Susceptible	Susceptible	Susceptible	Susceptible	Susceptible	Susceptible	Susceptible	Susceptible	Susceptible	Susceptible	Susceptible
11-0143	Positive	Positive	Resistant	Resistant	Susceptible	Susceptible	Susceptible	Resistant	Resistant	Resistant	Resistant	Resistant	Indeterminate	Resistant	Resistant	Susceptible	Susceptible	Resistant	Resistant	Susceptible	Resistant	Resistant	Resistant	Resistant	Susceptible	Susceptible	Susceptible
11-0144	Positive	Negative	NULL	NULL	NULL	NULL	NULL	NULL	NULL	Indeterminate	Indeterminate	Indeterminate	Indeterminate	Not Done	Not Done	Not Done	Not Done	Not Done	Not Done	Not Done	Resistant	Indeterminate	Indeterminate	Indeterminate	Indeterminate	Indeterminate	Indeterminate
11-0145	Positive	Positive	Resistant	Resistant	Susceptible	Susceptible	Susceptible	Resistant	Resistant	Resistant	Resistant	Indeterminate	Susceptible	Resistant	Resistant	Susceptible	Susceptible	Resistant	Resistant	Susceptible	Resistant	Resistant	Resistant	Resistant	Susceptible	Susceptible	Susceptible
11-0146	Negative	Negative	NULL	NULL	NULL	NULL	NULL	NULL	NULL	Indeterminate	Indeterminate	Indeterminate	Indeterminate	Not Done	Not Done	Not Done	Not Done	Not Done	Not Done	Not Done	Indeterminate	Indeterminate	Indeterminate	Indeterminate	Indeterminate	Indeterminate	Indeterminate
11-0147	Positive	Positive	Susceptible	Susceptible	Susceptible	Susceptible	Susceptible	Susceptible	Susceptible	Susceptible	Susceptible	Susceptible	Susceptible	Susceptible	Susceptible	Susceptible	Susceptible	Susceptible	Susceptible	Susceptible	Indeterminate	Susceptible	Susceptible	Susceptible	Susceptible	Susceptible	Susceptible
11-0148	Positive	Positive	Resistant	Resistant	Resistant	Resistant	Resistant	Resistant	Resistant	Resistant	Resistant	Resistant	Resistant	Resistant	Resistant	Resistant	Resistant	Resistant	Resistant	Resistant	Resistant	Resistant	Resistant	Resistant	Resistant	Resistant	Resistant
11-0149	Positive	Positive	Resistant	Resistant	Susceptible	Susceptible	Resistant	Resistant	Resistant	Resistant	Resistant	Indeterminate	Indeterminate	Resistant	Resistant	Susceptible	Susceptible	Resistant	Resistant	Susceptible	Resistant	Resistant	Resistant	Resistant	Susceptible	Susceptible	Susceptible
11-0150	Negative	Positive	Resistant	Susceptible	Susceptible	Susceptible	Susceptible	Susceptible	Susceptible	Susceptible	Resistant	Susceptible	Susceptible	Resistant	Susceptible	Susceptible	Susceptible	Susceptible	Susceptible	Susceptible	Resistant	Susceptible	Susceptible	Susceptible	Susceptible	Susceptible	Susceptible
11-0151	Positive	Positive	Resistant	Resistant	Resistant	Resistant	Resistant	Resistant	Resistant	Resistant	Indeterminate	Resistant	Resistant	Resistant	Resistant	Resistant	Resistant	Resistant	Resistant	Resistant	Resistant	Resistant	Resistant	Resistant	Resistant	Resistant	Resistant
11-0152	Positive	Positive	Resistant	Resistant	Resistant	Resistant	Resistant	Resistant	Resistant	Resistant	Resistant	Resistant	Resistant	Resistant	Resistant	Resistant	Resistant	Resistant	Resistant	Resistant	Resistant	Resistant	Resistant	Resistant	Resistant	Resistant	Resistant
11-0153	Positive	Negative	NULL	NULL	NULL	NULL	NULL	NULL	NULL	Indeterminate	Indeterminate	Indeterminate	Indeterminate	Not Done	Not Done	Not Done	Not Done	Not Done	Not Done	Not Done	Indeterminate	Indeterminate	Indeterminate	Indeterminate	Indeterminate	Indeterminate	Indeterminate
11-0154	Positive	Positive	Resistant	Resistant	Susceptible	Susceptible	Susceptible	Resistant	Resistant	Resistant	Resistant	Resistant	Susceptible	Resistant	Resistant	Susceptible	Susceptible	Resistant	Resistant	Susceptible	Resistant	Resistant	Resistant	Resistant	Susceptible	Susceptible	Susceptible
11-0155	Positive	Positive	Resistant	Resistant	Susceptible	Susceptible	Susceptible	Resistant	Resistant	Resistant	Resistant	Resistant	Susceptible	Resistant	Resistant	Susceptible	Susceptible	Resistant	Resistant	Susceptible	Resistant	Resistant	Indeterminate	Indeterminate	Susceptible	Susceptible	Susceptible
11-0156	Positive	Positive	Susceptible	Susceptible	Susceptible	Susceptible	Susceptible	Susceptible	Susceptible	Susceptible	Susceptible	Indeterminate	Indeterminate	Susceptible	Susceptible	Susceptible	Susceptible	Susceptible	Susceptible	Susceptible	Susceptible	Indeterminate	Indeterminate	Indeterminate	Indeterminate	Indeterminate	Indeterminate
11-0157	Positive	Positive	Resistant	Resistant	Susceptible	Susceptible	Susceptible	Susceptible	Susceptible	Resistant	Resistant	Susceptible	Indeterminate	Resistant	Resistant	Susceptible	Susceptible	Susceptible	Susceptible	Susceptible	Resistant	Resistant	Susceptible	Susceptible	Susceptible	Susceptible	Susceptible
11-0158	Negative	Positive	Susceptible	Susceptible	Susceptible	Susceptible	Susceptible	Susceptible	Susceptible	Susceptible	Susceptible	Susceptible	Susceptible	Susceptible	Susceptible	Susceptible	Susceptible	Susceptible	Susceptible	Susceptible	Susceptible	Susceptible	Susceptible	Susceptible	Susceptible	Susceptible	Susceptible
11-0159	Positive	Positive	Resistant	Resistant	Susceptible	Susceptible	Susceptible	Resistant	Resistant	Resistant	Resistant	Resistant	Susceptible	Resistant	Resistant	Susceptible	Susceptible	Resistant	Resistant	Susceptible	Resistant	Resistant	Resistant	Resistant	Susceptible	Susceptible	Susceptible
11-0160	Positive	Positive	Resistant	Resistant	Susceptible	Susceptible	Susceptible	Resistant	Resistant	Indeterminate	Indeterminate	Indeterminate	Indeterminate	Not Done	Not Done	Not Done	Not Done	Not Done	Not Done	Not Done	Indeterminate	Indeterminate	Indeterminate	Indeterminate	Indeterminate	Indeterminate	Indeterminate
11-0161	Negative	Negative	NULL	NULL	NULL	NULL	NULL	NULL	NULL	Indeterminate	Indeterminate	Indeterminate	Indeterminate	Not Done	Not Done	Not Done	Not Done	Not Done	Not Done	Not Done	Indeterminate	Indeterminate	Indeterminate	Indeterminate	Indeterminate	Indeterminate	Indeterminate
11-0162	Positive	Positive	Resistant	Resistant	Susceptible	Susceptible	Susceptible	Resistant	Resistant	Resistant	Resistant	Resistant	Susceptible	Resistant	Resistant	Susceptible	Susceptible	Resistant	Resistant	Susceptible	Resistant	Resistant	Resistant	Resistant	Susceptible	Susceptible	Susceptible
11-0163	Positive	Positive	Resistant	Resistant	Susceptible	Susceptible	Susceptible	Resistant	Resistant	Resistant	Resistant	Resistant	Susceptible	Resistant	Resistant	Susceptible	Susceptible	Resistant	Resistant	Susceptible	Resistant	Resistant	Resistant	Resistant	Susceptible	Susceptible	Susceptible
11-0164	Positive	Positive	Resistant	Resistant	Susceptible	Susceptible	Susceptible	Resistant	Resistant	Resistant	Resistant	Indeterminate	Susceptible	Resistant	Resistant	Susceptible	Susceptible	Resistant	Resistant	Susceptible	Resistant	Susceptible	Indeterminate	Indeterminate	Susceptible	Susceptible	Susceptible
11-0165	Positive	Positive	Resistant	Resistant	Susceptible	Susceptible	Susceptible	Resistant	Resistant	Resistant	Resistant	Resistant	Indeterminate	Resistant	Resistant	Susceptible	Susceptible	Resistant	Resistant	Susceptible	Resistant	Resistant	Resistant	Resistant	Susceptible	Susceptible	Susceptible
11-0166	Positive	Positive	Resistant	Resistant	Susceptible	Susceptible	Susceptible	Susceptible	Susceptible	Resistant	Resistant	Susceptible	Susceptible	Resistant	Resistant	Susceptible	Susceptible	Susceptible	Susceptible	Susceptible	Resistant	Resistant	Susceptible	Susceptible	Susceptible	Susceptible	Susceptible
11-0167	Positive	Positive	Resistant	Susceptible	Susceptible	Susceptible	Susceptible	Susceptible	Susceptible	Susceptible	Susceptible	Susceptible	Indeterminate	Susceptible	Susceptible	Susceptible	Susceptible	Susceptible	Susceptible	Susceptible	Susceptible	Susceptible	Susceptible	Susceptible	Susceptible	Susceptible	Susceptible
11-0168	Positive	Positive	Resistant	Resistant	Susceptible	Susceptible	Susceptible	Resistant	Resistant	Resistant	Resistant	Resistant	Indeterminate	Resistant	Resistant	Susceptible	Susceptible	Resistant	Resistant	Susceptible	Resistant	Resistant	Resistant	Resistant	Susceptible	Susceptible	Susceptible
11-0169	Positive	Positive	Resistant	Resistant	Susceptible	Susceptible	Susceptible	Resistant	Resistant	Resistant	Resistant	Resistant	Susceptible	Resistant	Resistant	Susceptible	Susceptible	Resistant	Resistant	Susceptible	Indeterminate	Resistant	Resistant	Resistant	Susceptible	Susceptible	Susceptible
11-0170	Positive	Positive	Resistant	Resistant	Susceptible	Susceptible	Susceptible	Susceptible	Susceptible	Resistant	Resistant	Susceptible	Indeterminate	Resistant	Resistant	Susceptible	Susceptible	Resistant	Resistant	Susceptible	Resistant	Resistant	Susceptible	Susceptible	Susceptible	Susceptible	Susceptible
11-0171	Positive	Positive	Resistant	Resistant	Susceptible	Susceptible	Susceptible	Resistant	Resistant	Resistant	Resistant	Resistant	Susceptible	Resistant	Resistant	Susceptible	Susceptible	Resistant	Resistant	Susceptible	Resistant	Resistant	Resistant	Resistant	Susceptible	Susceptible	Susceptible
11-0172	Positive	Positive	Resistant	Resistant	Susceptible	Susceptible	Susceptible	Resistant	Resistant	Resistant	Resistant	Resistant	Susceptible	Resistant	Resistant	Susceptible	Susceptible	Resistant	Resistant	Susceptible	Resistant	Resistant	Resistant	Resistant	Susceptible	Susceptible	Susceptible
11-0173	Positive	Positive	Resistant	Resistant	Susceptible	Susceptible	Susceptible	Resistant	Resistant	Resistant	Resistant	Resistant	Indeterminate	Resistant	Resistant	Susceptible	Susceptible	Resistant	Resistant	Susceptible	Resistant	Resistant	Resistant	Resistant	Susceptible	Susceptible	Susceptible
11-0174	Positive	Positive	Resistant	Resistant	Resistant	Resistant	Resistant	Resistant	Resistant	Resistant	Resistant	Indeterminate	Resistant	Resistant	Resistant	Resistant	Resistant	Resistant	Resistant	Resistant	Resistant	Resistant	Resistant	Resistant	Resistant	Resistant	Resistant
11-0175	Positive	Positive	Resistant	Resistant	Susceptible	Susceptible	Susceptible	Resistant	Resistant	Resistant	Resistant	Resistant	Susceptible	Resistant	Resistant	Susceptible	Susceptible	Resistant	Resistant	Susceptible	Resistant	Resistant	Resistant	Resistant	Susceptible	Susceptible	Susceptible
11-0176	Negative	Negative	NULL	NULL	NULL	NULL	NULL	NULL	NULL	Indeterminate	Indeterminate	Indeterminate	Indeterminate	Not Done	Not Done	Not Done	Not Done	Not Done	Not Done	Not Done	Indeterminate	Indeterminate	Indeterminate	Indeterminate	Susceptible	Susceptible	Susceptible
11-0177	Positive	Negative	NULL	NULL	NULL	NULL	NULL	NULL	NULL	Indeterminate	Indeterminate	Indeterminate	Indeterminate	Not Done	Not Done	Not Done	Not Done	Not Done	Not Done	Not Done	Resistant	Indeterminate	Indeterminate	Indeterminate	Susceptible	Susceptible	Susceptible
11-0178	Positive	Positive	Resistant	Resistant	Susceptible	Susceptible	Susceptible	Resistant	Resistant	Resistant	Resistant	Resistant	Susceptible	Resistant	Resistant	Susceptible	Susceptible	Resistant	Resistant	Susceptible	Resistant	Resistant	Resistant	Resistant	Susceptible	Susceptible	Susceptible
11-0179	Positive	Positive	Resistant	Resistant	Susceptible	Susceptible	Susceptible	Resistant	Resistant	Resistant	Resistant	Indeterminate	Susceptible	Resistant	Resistant	Susceptible	Susceptible	Resistant	Resistant	Susceptible	Resistant	Resistant	Resistant	Resistant	Susceptible	Susceptible	Susceptible
11-0180	Positive	Positive	Resistant	Resistant	Susceptible	Susceptible	Susceptible	Resistant	Resistant	Resistant	Resistant	Resistant	Susceptible	Resistant	Resistant	Susceptible	Susceptible	Resistant	Resistant	Susceptible	Resistant	Resistant	Resistant	Resistant	Susceptible	Susceptible	Susceptible
11-0181	Negative	Positive	Resistant	Resistant	Susceptible	Susceptible	Susceptible	Susceptible	Susceptible	Indeterminate	Indeterminate	Indeterminate	Indeterminate	Not Done	Not Done	Not Done	Not Done	Not Done	Not Done	Not Done	Resistant	Resistant	Susceptible	Susceptible	Susceptible	Susceptible	Susceptible
11-0182	Positive	Positive	Resistant	Resistant	Resistant	Resistant	Resistant	Resistant	Resistant	Resistant	Resistant	Resistant	Resistant	Resistant	Resistant	Resistant	Resistant	Resistant	Resistant	Resistant	Resistant	Resistant	Resistant	Resistant	Resistant	Resistant	Resistant
11-0183	Positive	Positive	Resistant	Resistant	Susceptible	Susceptible	Susceptible	Resistant	Resistant	Resistant	Resistant	Indeterminate	Indeterminate	Resistant	Resistant	Susceptible	Susceptible	Resistant	Resistant	Susceptible	Resistant	MUT-I	Indeterminate	Indeterminate	Susceptible	Susceptible	Susceptible
11-0184	Positive	Positive	Resistant	Resistant	Susceptible	Susceptible	Susceptible	Resistant	Resistant	Resistant	Resistant	Resistant	Susceptible	Not Done	Not Done	Not Done	Not Done	Not Done	Not Done	Not Done	Resistant	Resistant	Resistant	Resistant	Susceptible	Susceptible	Susceptible
11-0185	Negative	Negative	NULL	NULL	NULL	NULL	NULL	NULL	NULL	Indeterminate	Indeterminate	Indeterminate	Indeterminate	Not Done	Not Done	Not Done	Not Done	Not Done	Not Done	Not Done	Resistant	Resistant	Indeterminate	Indeterminate	Susceptible	Susceptible	Susceptible
11-0186	Positive	Positive	Resistant	Resistant	Susceptible	Susceptible	Susceptible	Susceptible	Susceptible	Resistant	Resistant	Susceptible	Susceptible	Contaminated	Contaminated	Contaminated	Contaminated	Contaminated	Contaminated	Contaminated	Resistant	Resistant	Susceptible	Susceptible	Susceptible	Susceptible	Susceptible
11-0187	Positive	Positive	Resistant	Resistant	Susceptible	Susceptible	Susceptible	Resistant	Resistant	Resistant	Resistant	Indeterminate	Susceptible	Contaminated	Contaminated	Contaminated	Contaminated	Contaminated	Contaminated	Contaminated	Resistant	Resistant	Resistant	Resistant	Susceptible	Susceptible	Susceptible
11-0188	Positive	Positive	Resistant	Resistant	Susceptible	Susceptible	Susceptible	Resistant	Resistant	Resistant	Resistant	Resistant	Susceptible	Resistant	Resistant	Susceptible	Susceptible	Resistant	Resistant	Susceptible	Resistant	Resistant	Indeterminate	Indeterminate	Susceptible	Susceptible	Susceptible
11-0189	Positive	Positive	Resistant	Resistant	Resistant	Resistant	Resistant	Resistant	Resistant	Indeterminate	Resistant	Indeterminate	Indeterminate	Resistant	Resistant	Resistant	Resistant	Resistant	Resistant	Resistant	Resistant	Resistant	Resistant	Resistant	Resistant	Resistant	Resistant
11-0190	Negative	Negative	NULL	NULL	NULL	NULL	NULL	NULL	NULL	Susceptible	Susceptible	Susceptible	Susceptible	Not Done	Not Done	Not Done	Not Done	Not Done	Not Done	Not Done	Susceptible	Susceptible	Susceptible	Susceptible	Susceptible	Susceptible	Susceptible
11-0191	Positive	Positive	Resistant	Resistant	Susceptible	Susceptible	Susceptible	Resistant	Resistant	Resistant	Resistant	Resistant	Susceptible	Resistant	Resistant	Susceptible	Susceptible	Resistant	Resistant	Susceptible	Resistant	Resistant	Resistant	Resistant	Susceptible	Susceptible	Susceptible
11-0192	Negative	Negative	NULL	NULL	NULL	NULL	NULL	NULL	NULL	Susceptible	Susceptible	Susceptible	Susceptible	Not Done	Not Done	Not Done	Not Done	Not Done	Not Done	Not Done	Susceptible	Susceptible	Susceptible	Susceptible	Susceptible	Susceptible	Susceptible
11-0193	Negative	Positive	Resistant	Resistant	Susceptible	Susceptible	Susceptible	Susceptible	Susceptible	Resistant	Resistant	Susceptible	Susceptible	Resistant	Resistant	Susceptible	Susceptible	Susceptible	Susceptible	Susceptible	Resistant	Resistant	Susceptible	Susceptible	Susceptible	Susceptible	Susceptible
11-0194	Positive	Positive	Resistant	Resistant	Susceptible	Susceptible	Susceptible	Resistant	Resistant	Resistant	Resistant	Resistant	Susceptible	Resistant	Resistant	Susceptible	Susceptible	Resistant	Resistant	Susceptible	Resistant	Resistant	Resistant	Resistant	Susceptible	Susceptible	Susceptible
11-0195	Positive	Positive	Resistant	Resistant	Susceptible	Susceptible	Susceptible	Resistant	Resistant	Resistant	Resistant	Indeterminate	Susceptible	Resistant	Resistant	Susceptible	Susceptible	Resistant	Resistant	Susceptible	Resistant	Resistant	Susceptible	Susceptible	Susceptible	Susceptible	Susceptible
11-0196	Positive	Positive	Resistant	Resistant	Susceptible	Susceptible	Susceptible	Resistant	Resistant	Indeterminate	Indeterminate	Indeterminate	Indeterminate	Resistant	Resistant	Susceptible	Susceptible	Resistant	Resistant	Susceptible	Resistant	Indeterminate	Indeterminate	Indeterminate	Indeterminate	Indeterminate	Indeterminate
11-0197	Positive	Positive	Resistant	Resistant	Susceptible	Susceptible	Susceptible	Susceptible	Susceptible	Resistant	Resistant	Susceptible	Indeterminate	Contaminated	Contaminated	Contaminated	Contaminated	Contaminated	Contaminated	Contaminated	Resistant	Resistant	Susceptible	Susceptible	Susceptible	Susceptible	Susceptible
11-0198	Negative	Positive	Resistant	Resistant	Resistant	Resistant	Resistant	Resistant	Resistant	Resistant	Resistant	Resistant	Resistant	Resistant	Resistant	Resistant	Resistant	Resistant	Resistant	Resistant	Resistant	Resistant	Resistant	Resistant	Resistant	Resistant	Resistant
11-0199	Positive	Positive	Resistant	Resistant	Susceptible	Susceptible	Susceptible	Resistant	Resistant	Resistant	Resistant	Resistant	Susceptible	Resistant	Resistant	Susceptible	Susceptible	Resistant	Resistant	Susceptible	Resistant	Resistant	Resistant	Resistant	Susceptible	Susceptible	Susceptible
11-0200	Positive	Positive	Resistant	Susceptible	Susceptible	Susceptible	Susceptible	Susceptible	Susceptible	Susceptible	Resistant	Susceptible	Susceptible	Resistant	Susceptible	Susceptible	Susceptible	Susceptible	Susceptible	Susceptible	Resistant	Susceptible	Susceptible	Susceptible	Susceptible	Susceptible	Susceptible
11-0201	Positive	Positive	Resistant	Resistant	Susceptible	Susceptible	Susceptible	Susceptible	Susceptible	Resistant	Resistant	Susceptible	Susceptible	Resistant	Resistant	Susceptible	Susceptible	Susceptible	Susceptible	Susceptible	Resistant	Resistant	Susceptible	Susceptible	Susceptible	Susceptible	Susceptible
11-0202	Positive	Positive	Resistant	Resistant	Susceptible	Susceptible	Susceptible	Susceptible	Susceptible	Resistant	Resistant	Indeterminate	Indeterminate	Resistant	Resistant	Susceptible	Susceptible	Susceptible	Susceptible	Susceptible	Resistant	Resistant	Susceptible	Susceptible	Susceptible	Susceptible	Susceptible
11-0203	Positive	Positive	Susceptible	Susceptible	Susceptible	Susceptible	Susceptible	Susceptible	Susceptible	Susceptible	Susceptible	Indeterminate	Indeterminate	Susceptible	Susceptible	Susceptible	Susceptible	Susceptible	Susceptible	Susceptible	Susceptible	Susceptible	Susceptible	Susceptible	Susceptible	Susceptible	Susceptible
11-0204	Positive	Positive	Resistant	Resistant	Susceptible	Susceptible	Susceptible	Susceptible	Susceptible	Indeterminate	Resistant	Indeterminate	Indeterminate	Contaminated	Contaminated	Contaminated	Contaminated	Contaminated	Contaminated	Contaminated	Resistant	Resistant	Susceptible	Susceptible	Susceptible	Susceptible	Susceptible
11-0205	Positive	Positive	Resistant	Resistant	Susceptible	Susceptible	Susceptible	Resistant	Resistant	Indeterminate	Indeterminate	Indeterminate	Indeterminate	Resistant	Resistant	Susceptible	Susceptible	Resistant	Resistant	Susceptible	Resistant	Resistant	Resistant	Resistant	Susceptible	Susceptible	Susceptible
11-0206	Positive	Positive	Resistant	Resistant	Susceptible	Susceptible	Susceptible	Susceptible	Susceptible	Indeterminate	Indeterminate	Indeterminate	Indeterminate	Resistant	Resistant	Susceptible	Susceptible	Susceptible	Susceptible	Susceptible	Indeterminate	Indeterminate	Indeterminate	Indeterminate	Indeterminate	Indeterminate	Indeterminate
11-0207	Positive	Positive	Resistant	Resistant	Susceptible	Susceptible	Susceptible	Susceptible	Susceptible	Resistant	Resistant	Susceptible	Indeterminate	Resistant	Resistant	Susceptible	Susceptible	Susceptible	Susceptible	Susceptible	Resistant	Resistant	Susceptible	Susceptible	Susceptible	Susceptible	Susceptible
11-0208	Positive	Positive	Resistant	Resistant	Resistant	Resistant	Resistant	Resistant	Resistant	Resistant	Resistant	Resistant	Resistant	Resistant	Resistant	Resistant	Resistant	Resistant	Resistant	Resistant	Resistant	Resistant	Resistant	Resistant	Resistant	Resistant	Resistant
11-0209	Negative	Positive	Susceptible	Susceptible	Susceptible	Susceptible	Susceptible	Susceptible	Susceptible	Susceptible	Susceptible	Indeterminate	Indeterminate	Susceptible	Susceptible	Susceptible	Susceptible	Susceptible	Susceptible	Susceptible	Susceptible	Susceptible	Susceptible	Susceptible	Susceptible	Susceptible	Susceptible
11-0210	Positive	Positive	Resistant	Resistant	Susceptible	Susceptible	Susceptible	Resistant	Resistant	Resistant	Resistant	Resistant	Susceptible	Resistant	Resistant	Susceptible	Susceptible	Resistant	Resistant	Susceptible	Resistant	MUT-I	Resistant	Resistant	Susceptible	Susceptible	Susceptible
11-0211	Negative	Negative	NULL	NULL	NULL	NULL	NULL	NULL	NULL	Indeterminate	Indeterminate	Indeterminate	Indeterminate	Not Done	Not Done	Not Done	Not Done	Not Done	Not Done	Not Done	Resistant	Indeterminate	Resistant	Resistant	Resistant	Resistant	Resistant
11-0212	Positive	Positive	Resistant	Resistant	Susceptible	Susceptible	Susceptible	Susceptible	Susceptible	Resistant	Resistant	Susceptible	Indeterminate	Contaminated	Contaminated	Contaminated	Contaminated	Contaminated	Contaminated	Contaminated	Resistant	Resistant	Susceptible	Susceptible	Susceptible	Susceptible	Susceptible
11-0213	Negative	Negative	NULL	NULL	NULL	NULL	NULL	NULL	NULL	Indeterminate	Indeterminate	Indeterminate	Indeterminate	Not Done	Not Done	Not Done	Not Done	Not Done	Not Done	Not Done	Resistant	Resistant	Indeterminate	Indeterminate	Resistant	Resistant	Resistant
11-0214	Positive	Positive	Resistant	Resistant	Susceptible	Susceptible	Susceptible	Susceptible	Susceptible	Resistant	Resistant	Susceptible	Indeterminate	Resistant	Resistant	Susceptible	Susceptible	Susceptible	Susceptible	Susceptible	Resistant	Resistant	Susceptible	Susceptible	Susceptible	Susceptible	Susceptible
11-0215	Negative	Negative	NULL	NULL	NULL	NULL	NULL	NULL	NULL	Indeterminate	Indeterminate	Indeterminate	Indeterminate	Not Done	Not Done	Not Done	Not Done	Not Done	Not Done	Not Done	Indeterminate	Indeterminate	Indeterminate	Indeterminate	Indeterminate	Indeterminate	Indeterminate
11-0216	Positive	Positive	Resistant	Resistant	Susceptible	Susceptible	Susceptible	Resistant	Resistant	Resistant	Resistant	Indeterminate	Indeterminate	Not Done	Not Done	Not Done	Not Done	Not Done	Not Done	Not Done	Resistant	Resistant	Resistant	Resistant	Resistant	Resistant	Resistant
11-0217	Positive	Positive	Resistant	Resistant	Susceptible	Susceptible	Susceptible	Susceptible	Susceptible	Resistant	Resistant	Indeterminate	Indeterminate	Resistant	Resistant	Susceptible	Susceptible	Susceptible	Susceptible	Susceptible	Resistant	Resistant	Indeterminate	Indeterminate	Indeterminate	Indeterminate	Indeterminate
11-0218	Positive	Positive	Resistant	Resistant	Susceptible	Susceptible	Susceptible	Resistant	Resistant	Resistant	Resistant	Resistant	Indeterminate	Resistant	Resistant	Susceptible	Susceptible	Resistant	Resistant	Susceptible	Resistant	Resistant	Resistant	Resistant	Susceptible	Susceptible	Susceptible
11-0219	Positive	Negative	NULL	NULL	NULL	NULL	NULL	NULL	NULL	Indeterminate	Indeterminate	Indeterminate	Indeterminate	Not Done	Not Done	Not Done	Not Done	Not Done	Not Done	Not Done	Resistant	Indeterminate	Resistant	Resistant	Resistant	Resistant	Resistant
11-0220	Negative	Positive	Susceptible	Susceptible	Susceptible	Susceptible	Susceptible	Susceptible	Susceptible	Indeterminate	Indeterminate	Susceptible	Susceptible	Susceptible	Susceptible	Susceptible	Susceptible	Susceptible	Susceptible	Susceptible	Susceptible	Susceptible	Susceptible	Susceptible	Susceptible	Susceptible	Susceptible
11-0221	Positive	Positive	Resistant	Susceptible	Susceptible	Susceptible	Susceptible	Susceptible	Susceptible	Susceptible	Resistant	Susceptible	Susceptible	Resistant	Susceptible	Susceptible	Susceptible	Susceptible	Susceptible	Susceptible	Resistant	Susceptible	Susceptible	Susceptible	Susceptible	Susceptible	Susceptible
11-0222	Negative	Negative	NULL	NULL	NULL	NULL	NULL	NULL	NULL	Indeterminate	Indeterminate	Indeterminate	Indeterminate	Not Done	Not Done	Not Done	Not Done	Not Done	Not Done	Not Done	Resistant	Indeterminate	Indeterminate	Indeterminate	Resistant	Resistant	Resistant
11-0223	Positive	Positive	Resistant	Resistant	Susceptible	Susceptible	Susceptible	Susceptible	Resistant	Resistant	Resistant	Resistant	Susceptible	Resistant	Resistant	Susceptible	Susceptible	Resistant	Resistant	Susceptible	Resistant	Resistant	Resistant	Resistant	Susceptible	Susceptible	Susceptible
11-0224	Positive	Positive	Resistant	Resistant	Susceptible	Susceptible	Susceptible	Susceptible	Susceptible	Resistant	Resistant	Susceptible	Susceptible	Resistant	Resistant	Susceptible	Susceptible	Susceptible	Susceptible	Susceptible	Resistant	Resistant	Susceptible	Susceptible	Susceptible	Susceptible	Susceptible
11-0225	Positive	Positive	Resistant	Resistant	Susceptible	Susceptible	Resistant	Resistant	Resistant	Resistant	Resistant	Resistant	Susceptible	Resistant	Resistant	Susceptible	Susceptible	Resistant	Resistant	Susceptible	Resistant	Resistant	Resistant	Resistant	Susceptible	Susceptible	Susceptible
11-0226	Positive	Positive	Resistant	Resistant	Susceptible	Susceptible	Susceptible	Susceptible	Susceptible	Resistant	Resistant	Susceptible	Susceptible	Resistant	Resistant	Susceptible	Susceptible	Susceptible	Susceptible	Susceptible	Resistant	Resistant	Susceptible	Susceptible	Susceptible	Susceptible	Susceptible
11-0227	Positive	Positive	Resistant	Resistant	Susceptible	Susceptible	Susceptible	Susceptible	Resistant	Resistant	Resistant	Resistant	Susceptible	Resistant	Resistant	Susceptible	Susceptible	Resistant	Resistant	Susceptible	Resistant	Resistant	Resistant	Resistant	Susceptible	Susceptible	Susceptible
11-0228	Positive	Positive	Not Done	Not Done	Not Done	Not Done	Not Done	Not Done	Not Done	Indeterminate	Indeterminate	Indeterminate	Indeterminate	Not Done	Not Done	Not Done	Not Done	Not Done	Not Done	Not Done	Resistant	Resistant	Indeterminate	Indeterminate	Resistant	Resistant	Resistant
11-0229	Positive	Positive	Resistant	Resistant	Susceptible	Susceptible	Susceptible	Susceptible	Susceptible	Resistant	Resistant	Susceptible	Susceptible	Resistant	Resistant	Susceptible	Susceptible	Susceptible	Susceptible	Susceptible	Resistant	Resistant	Susceptible	Susceptible	Susceptible	Susceptible	Susceptible
11-0230	Positive	Positive	Susceptible	Susceptible	Susceptible	Susceptible	Susceptible	Susceptible	Susceptible	Susceptible	Susceptible	Susceptible	Susceptible	Susceptible	Susceptible	Susceptible	Susceptible	Susceptible	Susceptible	Susceptible	Susceptible	Susceptible	Susceptible	Susceptible	Susceptible	Susceptible	Susceptible
11-0231	Negative	Negative	NULL	NULL	NULL	NULL	NULL	NULL	NULL	Indeterminate	Indeterminate	Indeterminate	Indeterminate	Not Done	Not Done	Not Done	Not Done	Not Done	Not Done	Not Done	Resistant	Resistant	Indeterminate	Indeterminate	Susceptible	Susceptible	Susceptible
11-0232	Positive	Positive	Resistant	Resistant	Susceptible	Susceptible	Susceptible	Resistant	Resistant	Resistant	Resistant	Resistant	Susceptible	Resistant	Resistant	Susceptible	Susceptible	Resistant	Resistant	Susceptible	Resistant	Resistant	Resistant	Resistant	Susceptible	Susceptible	Susceptible
11-0233	Positive	Positive	Resistant	Resistant	Susceptible	Susceptible	Susceptible	Resistant	Resistant	Resistant	Resistant	Indeterminate	Indeterminate	Resistant	Resistant	Susceptible	Susceptible	Resistant	Resistant	Susceptible	Resistant	Resistant	Resistant	Resistant	Susceptible	Susceptible	Susceptible
11-0234	Negative	Positive	Not Done	Not Done	Not Done	Not Done	Not Done	Not Done	Not Done	Susceptible	Indeterminate	Indeterminate	Indeterminate	Not Done	Not Done	Not Done	Not Done	Not Done	Not Done	Not Done	Resistant	Resistant	Susceptible	Susceptible	Indeterminate	Indeterminate	Indeterminate
11-0235	Positive	Positive	Resistant	Resistant	Resistant	Resistant	Resistant	Resistant	Resistant	Resistant	Resistant	Resistant	Resistant	Resistant	Resistant	Resistant	Resistant	Resistant	Resistant	Resistant	Resistant	Resistant	Resistant	Resistant	Resistant	Resistant	Resistant
11-0236	Positive	Negative	NULL	NULL	NULL	NULL	NULL	NULL	NULL	Indeterminate	Indeterminate	Indeterminate	Indeterminate	Not Done	Not Done	Not Done	Not Done	Not Done	Not Done	Not Done	Resistant	Susceptible	Susceptible	Susceptible	Indeterminate	Indeterminate	Indeterminate
11-0237	Positive	Positive	Resistant	Resistant	Susceptible	Susceptible	Susceptible	Susceptible	Susceptible	Resistant	Resistant	Susceptible	Susceptible	Resistant	Resistant	Susceptible	Susceptible	Susceptible	Susceptible	Susceptible	Resistant	Resistant	Susceptible	Susceptible	Susceptible	Susceptible	Susceptible
11-0238	Positive	Positive	Resistant	Resistant	Susceptible	Susceptible	Susceptible	Resistant	Resistant	Resistant	Resistant	Resistant	Susceptible	Resistant	Resistant	Susceptible	Susceptible	Resistant	Resistant	Susceptible	Resistant	Resistant	Resistant	Resistant	Susceptible	Susceptible	Susceptible
11-0239	Positive	Positive	Resistant	Resistant	Susceptible	Susceptible	Susceptible	Resistant	Resistant	Resistant	Resistant	Resistant	Susceptible	Resistant	Resistant	Susceptible	Susceptible	Resistant	Resistant	Susceptible	Resistant	Resistant	Resistant	Resistant	Susceptible	Susceptible	Susceptible
11-0240	Positive	Positive	Susceptible	Susceptible	Susceptible	Susceptible	Susceptible	Susceptible	Susceptible	Indeterminate	Indeterminate	Susceptible	Susceptible	Susceptible	Susceptible	Susceptible	Susceptible	Susceptible	Susceptible	Susceptible	Susceptible	Susceptible	Susceptible	Susceptible	Susceptible	Susceptible	Susceptible
11-0241	Positive	Positive	Not Done	Not Done	Not Done	Not Done	Not Done	Not Done	Not Done	Indeterminate	Indeterminate	Indeterminate	Indeterminate	Not Done	Not Done	Not Done	Not Done	Not Done	Not Done	Not Done	Resistant	Resistant	Indeterminate	Indeterminate	Resistant	Resistant	Resistant
11-0242	Positive	Positive	Resistant	Resistant	Susceptible	Susceptible	Susceptible	Resistant	Resistant	Resistant	Susceptible	Resistant	Susceptible	Resistant	Resistant	Susceptible	Susceptible	Resistant	Resistant	Susceptible	Susceptible	Resistant	Resistant	Resistant	Susceptible	Susceptible	Susceptible
11-0243	Negative	Positive	Resistant	Susceptible	Susceptible	Susceptible	Susceptible	Resistant	Resistant	Susceptible	Indeterminate	Indeterminate	Indeterminate	Resistant	Susceptible	Susceptible	Susceptible	Resistant	Resistant	Susceptible	Resistant	Susceptible	Resistant	Resistant	Susceptible	Susceptible	Susceptible
11-0244	Positive	Positive	Resistant	Resistant	Susceptible	Susceptible	Susceptible	Resistant	Resistant	Resistant	Resistant	Resistant	Susceptible	Resistant	Resistant	Susceptible	Susceptible	Resistant	Resistant	Susceptible	Resistant	Resistant	Resistant	Resistant	Susceptible	Susceptible	Susceptible
11-0245	Positive	Positive	Resistant	Susceptible	Susceptible	Susceptible	Susceptible	Susceptible	Susceptible	Susceptible	Resistant	Susceptible	Susceptible	Resistant	Susceptible	Susceptible	Susceptible	Susceptible	Susceptible	Susceptible	Resistant	Susceptible	Susceptible	Susceptible	Susceptible	Susceptible	Susceptible
11-0246	Positive	Positive	Susceptible	Susceptible	Susceptible	Susceptible	Susceptible	Susceptible	Susceptible	Susceptible	Susceptible	Susceptible	Susceptible	Susceptible	Susceptible	Susceptible	Susceptible	Susceptible	Susceptible	Susceptible	Susceptible	Susceptible	Susceptible	Susceptible	Susceptible	Susceptible	Susceptible
11-0247	Positive	Negative	NULL	NULL	NULL	NULL	NULL	NULL	NULL	Indeterminate	Indeterminate	Indeterminate	Susceptible	Contaminated	Contaminated	Contaminated	Contaminated	Contaminated	Contaminated	Contaminated	Indeterminate	Indeterminate	Indeterminate	Indeterminate	Susceptible	Susceptible	Susceptible
11-0248	Positive	Positive	Resistant	Resistant	Susceptible	Susceptible	Susceptible	Resistant	Resistant	Resistant	Resistant	Resistant	Susceptible	Resistant	Resistant	Susceptible	Susceptible	Resistant	Resistant	Susceptible	Resistant	Resistant	Resistant	Resistant	Susceptible	Susceptible	Susceptible
11-0249	Positive	Positive	Resistant	Susceptible	Susceptible	Susceptible	Susceptible	Susceptible	Susceptible	Susceptible	Resistant	Susceptible	Susceptible	Susceptible	Susceptible	Susceptible	Susceptible	Susceptible	Susceptible	Susceptible	Resistant	Susceptible	Susceptible	Susceptible	Susceptible	Susceptible	Susceptible
11-0250	Positive	Positive	Resistant	Resistant	Susceptible	Susceptible	Susceptible	Resistant	Resistant	Resistant	Resistant	Indeterminate	Susceptible	Resistant	Resistant	Susceptible	Susceptible	Resistant	Resistant	Susceptible	Resistant	Resistant	Indeterminate	Indeterminate	Susceptible	Susceptible	Susceptible
11-0251	Positive	Positive	Resistant	Resistant	Susceptible	Susceptible	Susceptible	Susceptible	Susceptible	Resistant	Resistant	Susceptible	Susceptible	Resistant	Resistant	Susceptible	Susceptible	Susceptible	Susceptible	Susceptible	Resistant	Indeterminate	Susceptible	Susceptible	Susceptible	Susceptible	Susceptible
11-0252	Positive	Positive	Resistant	Resistant	Susceptible	Susceptible	Susceptible	Resistant	Resistant	Resistant	Resistant	Indeterminate	Indeterminate	Resistant	Resistant	Susceptible	Susceptible	Susceptible	Susceptible	Susceptible	Resistant	Resistant	Indeterminate	Indeterminate	Susceptible	Susceptible	Susceptible
11-0253	Positive	Positive	Resistant	Resistant	Susceptible	Susceptible	Susceptible	Resistant	Resistant	Resistant	Resistant	Resistant	Susceptible	Resistant	Resistant	Susceptible	Susceptible	Resistant	Resistant	Susceptible	Resistant	Resistant	Resistant	Resistant	Susceptible	Susceptible	Susceptible
11-0254	Positive	Positive	Resistant	Resistant	Susceptible	Susceptible	Susceptible	Susceptible	Susceptible	Resistant	Resistant	Susceptible	Susceptible	Contaminated	Contaminated	Contaminated	Contaminated	Contaminated	Contaminated	Contaminated	Resistant	Resistant	Susceptible	Susceptible	Susceptible	Susceptible	Susceptible
11-0255	Positive	Positive	Resistant	Resistant	Susceptible	Susceptible	Susceptible	Resistant	Resistant	Resistant	Resistant	Resistant	Susceptible	Contaminated	Contaminated	Contaminated	Contaminated	Contaminated	Contaminated	Contaminated	Resistant	Resistant	Resistant	Resistant	Susceptible	Susceptible	Susceptible
11-0256	Positive	Positive	Resistant	Resistant	Resistant	Resistant	Resistant	Resistant	Resistant	Resistant	Resistant	Indeterminate	Indeterminate	Resistant	Resistant	Resistant	Resistant	Resistant	Resistant	Resistant	Resistant	Resistant	Susceptible	Susceptible	Resistant	Resistant	Resistant
11-0257	Positive	Positive	Resistant	Resistant	Susceptible	Susceptible	Susceptible	Resistant	Resistant	Indeterminate	Indeterminate	Indeterminate	Indeterminate	Resistant	Resistant	Susceptible	Susceptible	Resistant	Resistant	Susceptible	Error	Resistant	Resistant	Resistant	Indeterminate	Indeterminate	Indeterminate
11-0258	Positive	Positive	Resistant	Resistant	Susceptible	Susceptible	Susceptible	Susceptible	Susceptible	Resistant	Resistant	Susceptible	Susceptible	Resistant	Resistant	Susceptible	Susceptible	Susceptible	Susceptible	Susceptible	Resistant	Resistant	Susceptible	Susceptible	Susceptible	Susceptible	Susceptible
11-0260	Positive	Negative	NULL	NULL	NULL	NULL	NULL	NULL	NULL	Indeterminate	Indeterminate	Indeterminate	Indeterminate	Not Done	Not Done	Not Done	Not Done	Not Done	Not Done	Not Done	Resistant	Indeterminate	Indeterminate	Indeterminate	Indeterminate	Indeterminate	Indeterminate
11-0261	Positive	Positive	Resistant	Resistant	Susceptible	Susceptible	Susceptible	Resistant	Resistant	Resistant	Indeterminate	Susceptible	Indeterminate	Resistant	Resistant	Susceptible	Susceptible	Resistant	Resistant	Susceptible	Resistant	Resistant	Susceptible	Susceptible	Susceptible	Susceptible	Susceptible
11-0262	Positive	Positive	Resistant	Resistant	Susceptible	Susceptible	Susceptible	Resistant	Resistant	Resistant	Resistant	Resistant	Susceptible	Resistant	Resistant	Susceptible	Susceptible	Resistant	Resistant	Susceptible	Resistant	Resistant	Resistant	Resistant	Susceptible	Susceptible	Susceptible
11-0263	Positive	Positive	Resistant	Susceptible	Susceptible	Susceptible	Susceptible	Susceptible	Susceptible	Susceptible	Resistant	Susceptible	Susceptible	Resistant	Susceptible	Susceptible	Susceptible	Susceptible	Susceptible	Susceptible	Resistant	Susceptible	Susceptible	Susceptible	Susceptible	Susceptible	Susceptible
11-0264	Positive	Positive	Resistant	Resistant	Susceptible	Susceptible	Susceptible	Susceptible	Susceptible	Susceptible	Resistant	Susceptible	Susceptible	Resistant	Resistant	Susceptible	Susceptible	Susceptible	Susceptible	Susceptible	Resistant	MUT-I	Susceptible	Susceptible	Susceptible	Susceptible	Susceptible
11-0265	Negative	Negative	NULL	NULL	NULL	NULL	NULL	NULL	NULL	Susceptible	Susceptible	Susceptible	Indeterminate	Not Done	Not Done	Not Done	Not Done	Not Done	Not Done	Not Done	Susceptible	Susceptible	Susceptible	Susceptible	Susceptible	Susceptible	Susceptible
11-0266	Positive	Positive	Resistant	Resistant	Susceptible	Susceptible	Susceptible	Resistant	Resistant	Resistant	Resistant	Resistant	Susceptible	Resistant	Resistant	Susceptible	Susceptible	Resistant	Resistant	Susceptible	Resistant	Resistant	Resistant	Resistant	Susceptible	Susceptible	Susceptible
11-0267	Positive	Positive	Susceptible	Susceptible	Susceptible	Susceptible	Susceptible	Susceptible	Susceptible	Susceptible	Susceptible	Susceptible	Susceptible	Susceptible	Susceptible	Susceptible	Susceptible	Susceptible	Susceptible	Susceptible	Susceptible	Susceptible	Susceptible	Susceptible	Susceptible	Susceptible	Susceptible
11-0268	Positive	Positive	Resistant	Resistant	Resistant	Resistant	Resistant	Resistant	Resistant	Resistant	Resistant	Resistant	Indeterminate	Resistant	Resistant	Resistant	Resistant	Resistant	Resistant	Resistant	Resistant	Resistant	Resistant	Resistant	Resistant	Resistant	Resistant
11-0269	Positive	Negative	NULL	NULL	NULL	NULL	NULL	NULL	NULL	Indeterminate	Indeterminate	Indeterminate	Indeterminate	Contaminated	Contaminated	Contaminated	Contaminated	Contaminated	Contaminated	Contaminated	Susceptible	Indeterminate	Susceptible	Susceptible	Susceptible	Susceptible	Susceptible
11-0270	Positive	Positive	Susceptible	Susceptible	Susceptible	Susceptible	Susceptible	Susceptible	Susceptible	Susceptible	Susceptible	Susceptible	Susceptible	Susceptible	Susceptible	Susceptible	Susceptible	Susceptible	Susceptible	Susceptible	Susceptible	Susceptible	Susceptible	Susceptible	Susceptible	Susceptible	Susceptible
11-0271	Positive	Positive	Resistant	Resistant	Resistant	Resistant	Resistant	Resistant	Resistant	Resistant	Resistant	Resistant	Resistant	Resistant	Resistant	Resistant	Resistant	Resistant	Resistant	Resistant	Resistant	Resistant	Resistant	Resistant	Resistant	Resistant	Resistant
11-0272	Positive	Positive	Resistant	Resistant	Susceptible	Susceptible	Susceptible	Resistant	Resistant	Resistant	Resistant	Resistant	Susceptible	Resistant	Resistant	Susceptible	Susceptible	Resistant	Resistant	Susceptible	Resistant	Resistant	Resistant	Resistant	Susceptible	Susceptible	Susceptible
11-0273	Positive	Positive	Resistant	Susceptible	Susceptible	Susceptible	Susceptible	Resistant	Resistant	Susceptible	Resistant	Susceptible	Susceptible	Contaminated	Contaminated	Contaminated	Contaminated	Contaminated	Contaminated	Contaminated	Resistant	Susceptible	Susceptible	Susceptible	Susceptible	Susceptible	Susceptible
11-0274	Positive	Positive	Resistant	Resistant	Susceptible	Susceptible	Susceptible	Susceptible	Susceptible	Resistant	Resistant	Resistant	Susceptible	Resistant	Resistant	Susceptible	Susceptible	Resistant	Resistant	Susceptible	Resistant	Resistant	Resistant	Resistant	Susceptible	Susceptible	Susceptible
11-0275	Positive	Positive	Resistant	Resistant	Susceptible	Susceptible	Susceptible	Susceptible	Susceptible	Resistant	Resistant	Susceptible	Susceptible	Resistant	Resistant	Susceptible	Susceptible	Susceptible	Susceptible	Susceptible	Resistant	Resistant	Susceptible	Susceptible	Susceptible	Susceptible	Susceptible
11-0276	Positive	Positive	Resistant	Resistant	Susceptible	Susceptible	Susceptible	Susceptible	Susceptible	Resistant	Resistant	Susceptible	Susceptible	Resistant	Resistant	Susceptible	Susceptible	Susceptible	Susceptible	Susceptible	Resistant	Resistant	Susceptible	Susceptible	Susceptible	Susceptible	Susceptible
11-0277	Positive	Positive	Resistant	Resistant	Resistant	Susceptible	Resistant	Resistant	Resistant	Resistant	Resistant	Susceptible	Resistant	Resistant	Resistant	Resistant	Resistant	Resistant	Resistant	Resistant	Resistant	Resistant	Susceptible	Susceptible	Resistant	Resistant	Resistant
11-0278	Positive	Positive	Resistant	Resistant	Susceptible	Susceptible	Susceptible	Susceptible	Susceptible	Resistant	Susceptible	Susceptible	Susceptible	Resistant	Resistant	Susceptible	Susceptible	Susceptible	Susceptible	Susceptible	Susceptible	Resistant	Susceptible	Susceptible	Susceptible	Susceptible	Susceptible
11-0279	Positive	Positive	Resistant	Resistant	Susceptible	Susceptible	Susceptible	Resistant	Resistant	Resistant	Resistant	Indeterminate	Susceptible	Resistant	Resistant	Susceptible	Susceptible	Resistant	Resistant	Susceptible	Resistant	Resistant	Resistant	Resistant	Susceptible	Susceptible	Susceptible
11-0280	Positive	Negative	NULL	NULL	NULL	NULL	NULL	NULL	NULL	Indeterminate	Indeterminate	Indeterminate	Indeterminate	Contaminated	Contaminated	Contaminated	Contaminated	Contaminated	Contaminated	Contaminated	Resistant	Resistant	Indeterminate	Indeterminate	Indeterminate	Indeterminate	Indeterminate
11-0282	Positive	Positive	Resistant	Resistant	Susceptible	Susceptible	Susceptible	Susceptible	Susceptible	Resistant	Resistant	Indeterminate	Indeterminate	Resistant	Resistant	Susceptible	Susceptible	Susceptible	Susceptible	Susceptible	Resistant	Resistant	Susceptible	Susceptible	Susceptible	Susceptible	Susceptible
11-0283	Positive	Positive	Resistant	Resistant	Susceptible	Susceptible	Susceptible	Susceptible	Susceptible	Resistant	Resistant	Indeterminate	Indeterminate	Resistant	Resistant	Susceptible	Susceptible	Susceptible	Susceptible	Susceptible	Resistant	Susceptible	Susceptible	Susceptible	Susceptible	Susceptible	Susceptible
11-0284	Positive	Positive	Resistant	Resistant	Susceptible	Susceptible	Susceptible	Resistant	Resistant	Resistant	Resistant	Indeterminate	Indeterminate	Contaminated	Contaminated	Contaminated	Contaminated	Contaminated	Contaminated	Contaminated	Resistant	Resistant	Resistant	Resistant	Susceptible	Susceptible	Susceptible
11-0285	Positive	Positive	Resistant	Resistant	Susceptible	Susceptible	Susceptible	Resistant	Resistant	Resistant	Resistant	Resistant	Susceptible	Resistant	Resistant	Susceptible	Susceptible	Resistant	Resistant	Susceptible	Resistant	Resistant	Resistant	Resistant	Susceptible	Susceptible	Susceptible
11-0286	Positive	Positive	Resistant	Resistant	Susceptible	Susceptible	Susceptible	Resistant	Resistant	Resistant	Resistant	Indeterminate	Susceptible	Resistant	Resistant	Susceptible	Susceptible	Resistant	Resistant	Susceptible	Resistant	MUT-I	Resistant	Resistant	Susceptible	Susceptible	Susceptible
11-0287	Positive	Positive	Susceptible	Susceptible	Susceptible	Susceptible	Susceptible	Susceptible	Susceptible	Indeterminate	Indeterminate	Indeterminate	Indeterminate	Not Done	Not Done	Not Done	Not Done	Not Done	Not Done	Not Done	Susceptible	Susceptible	Susceptible	Susceptible	Susceptible	Susceptible	Susceptible
11-0288	Positive	Positive	Resistant	Resistant	Susceptible	Susceptible	Susceptible	Susceptible	Susceptible	Resistant	Resistant	Indeterminate	Indeterminate	Contaminated	Contaminated	Contaminated	Contaminated	Contaminated	Contaminated	Contaminated	Resistant	Resistant	Susceptible	Susceptible	Susceptible	Susceptible	Susceptible
11-0289	Positive	Positive	Resistant	Resistant	Susceptible	Susceptible	Susceptible	Resistant	Resistant	Resistant	Resistant	Resistant	Susceptible	Resistant	Resistant	Susceptible	Susceptible	Resistant	Resistant	Susceptible	Resistant	Resistant	Resistant	Resistant	Susceptible	Susceptible	Susceptible
11-0290	Positive	Positive	Resistant	Resistant	Susceptible	Susceptible	Susceptible	Susceptible	Susceptible	Resistant	Resistant	Indeterminate	Indeterminate	Resistant	Resistant	Susceptible	Susceptible	Susceptible	Susceptible	Susceptible	Resistant	Indeterminate	Susceptible	Susceptible	Susceptible	Susceptible	Susceptible
11-0291	Negative	Negative	NULL	NULL	NULL	NULL	NULL	NULL	NULL	Indeterminate	Indeterminate	Indeterminate	Indeterminate	Not Done	Not Done	Not Done	Not Done	Not Done	Not Done	Not Done	Resistant	Indeterminate	Indeterminate	Indeterminate	Indeterminate	Indeterminate	Indeterminate
11-0292	Positive	Positive	Susceptible	Susceptible	Susceptible	Susceptible	Susceptible	Susceptible	Susceptible	Indeterminate	Indeterminate	Indeterminate	Indeterminate	Not Done	Not Done	Not Done	Not Done	Not Done	Not Done	Not Done	Susceptible	Susceptible	Susceptible	Susceptible	Susceptible	Susceptible	Susceptible
11-0293	Positive	Negative	NULL	NULL	NULL	NULL	NULL	NULL	NULL	Indeterminate	Indeterminate	Indeterminate	Indeterminate	Not Done	Not Done	Not Done	Not Done	Not Done	Not Done	Not Done	Resistant	Resistant	Indeterminate	Indeterminate	Susceptible	Susceptible	Susceptible
11-0294	Positive	Positive	Susceptible	Susceptible	Susceptible	Susceptible	Susceptible	Susceptible	Susceptible	Susceptible	Susceptible	Susceptible	Susceptible	Susceptible	Susceptible	Susceptible	Susceptible	Susceptible	Susceptible	Susceptible	Susceptible	Susceptible	Susceptible	Susceptible	Susceptible	Susceptible	Susceptible
11-0295	Positive	Positive	Resistant	Resistant	Susceptible	Susceptible	Susceptible	Resistant	Resistant	Resistant	Resistant	Resistant	Indeterminate	Resistant	Resistant	Susceptible	Susceptible	Resistant	Resistant	Susceptible	Resistant	Resistant	Resistant	Resistant	Susceptible	Susceptible	Susceptible
11-0296	Positive	Positive	Resistant	Resistant	Susceptible	Susceptible	Susceptible	Resistant	Resistant	Resistant	Resistant	Resistant	Susceptible	Resistant	Resistant	Susceptible	Susceptible	Resistant	Resistant	Susceptible	Resistant	Resistant	Resistant	Resistant	Susceptible	Susceptible	Susceptible
11-0297	Positive	Positive	Resistant	Resistant	Susceptible	Susceptible	Susceptible	Susceptible	Susceptible	Resistant	Resistant	Susceptible	Susceptible	Resistant	Resistant	Susceptible	Susceptible	Susceptible	Susceptible	Susceptible	Resistant	Resistant	Susceptible	Susceptible	Susceptible	Susceptible	Susceptible
11-0298	Positive	Positive	Resistant	Resistant	Susceptible	Susceptible	Susceptible	Resistant	Resistant	Resistant	Resistant	Susceptible	Susceptible	Resistant	Resistant	Susceptible	Susceptible	Resistant	Resistant	Susceptible	Resistant	Resistant	Resistant	Resistant	Susceptible	Susceptible	Susceptible
11-0299	Positive	Positive	Susceptible	Resistant	Susceptible	Susceptible	Susceptible	Susceptible	Susceptible	Resistant	Susceptible	Susceptible	Susceptible	Resistant	Resistant	Susceptible	Susceptible	Susceptible	Susceptible	Susceptible	Susceptible	Resistant	Susceptible	Susceptible	Susceptible	Susceptible	Susceptible
11-0300	Positive	Positive	Resistant	Resistant	Susceptible	Susceptible	Susceptible	Susceptible	Susceptible	Resistant	Resistant	Susceptible	Susceptible	Resistant	Resistant	Susceptible	Susceptible	Susceptible	Susceptible	Susceptible	Resistant	Resistant	Susceptible	Susceptible	Susceptible	Susceptible	Susceptible
11-0301	Positive	Positive	Resistant	Resistant	Susceptible	Susceptible	Susceptible	Susceptible	Susceptible	Resistant	Resistant	Indeterminate	Indeterminate	Resistant	Resistant	Susceptible	Susceptible	Susceptible	Susceptible	Susceptible	Resistant	Resistant	Susceptible	Susceptible	Susceptible	Susceptible	Susceptible
11-0302	Positive	Positive	Resistant	Resistant	Susceptible	Susceptible	Susceptible	Susceptible	Susceptible	Resistant	Susceptible	Indeterminate	Indeterminate	Resistant	Resistant	Susceptible	Susceptible	Susceptible	Susceptible	Susceptible	Susceptible	Resistant	Susceptible	Susceptible	Susceptible	Susceptible	Susceptible
11-0303	Positive	Positive	Susceptible	Susceptible	Susceptible	Susceptible	Susceptible	Susceptible	Susceptible	Susceptible	Susceptible	Susceptible	Susceptible	Susceptible	Susceptible	Susceptible	Susceptible	Susceptible	Susceptible	Susceptible	Susceptible	Susceptible	Susceptible	Susceptible	Susceptible	Susceptible	Susceptible
11-0304	Positive	Positive	Resistant	Resistant	Susceptible	Susceptible	Susceptible	Resistant	Resistant	Resistant	Resistant	Indeterminate	Susceptible	Resistant	Resistant	Susceptible	Susceptible	Resistant	Resistant	Susceptible	Resistant	Resistant	Resistant	Resistant	Susceptible	Susceptible	Susceptible
11-0305	Positive	Positive	Susceptible	Susceptible	Susceptible	Susceptible	Susceptible	Susceptible	Susceptible	Susceptible	Susceptible	Susceptible	Susceptible	Susceptible	Susceptible	Susceptible	Susceptible	Susceptible	Susceptible	Susceptible	Susceptible	Susceptible	Susceptible	Susceptible	Susceptible	Susceptible	Susceptible
11-0306	Negative	Negative	NULL	NULL	NULL	NULL	NULL	NULL	NULL	Indeterminate	Indeterminate	Indeterminate	Indeterminate	Not Done	Not Done	Not Done	Not Done	Not Done	Not Done	Not Done	Resistant	Indeterminate	Indeterminate	Indeterminate	Susceptible	Susceptible	Susceptible
11-0307	Positive	Positive	Susceptible	Susceptible	Susceptible	Susceptible	Susceptible	Susceptible	Susceptible	Susceptible	Susceptible	Indeterminate	Indeterminate	Susceptible	Susceptible	Susceptible	Susceptible	Susceptible	Susceptible	Susceptible	Susceptible	Susceptible	Susceptible	Susceptible	Susceptible	Susceptible	Susceptible
11-0308	Positive	Positive	Resistant	Resistant	Susceptible	Susceptible	Susceptible	Resistant	Resistant	Resistant	Resistant	Indeterminate	Susceptible	Resistant	Resistant	Susceptible	Susceptible	Resistant	Resistant	Susceptible	Resistant	Resistant	Resistant	Resistant	Susceptible	Susceptible	Susceptible
11-0309	Negative	Negative	NULL	NULL	NULL	NULL	NULL	NULL	NULL	Resistant	Susceptible	Indeterminate	Indeterminate	Not Done	Not Done	Not Done	Not Done	Not Done	Not Done	Not Done	Indeterminate	Indeterminate	Susceptible	Susceptible	Susceptible	Susceptible	Susceptible
11-0310	Positive	Positive	Resistant	Resistant	Susceptible	Susceptible	Susceptible	Susceptible	Susceptible	Resistant	Resistant	Susceptible	Susceptible	Resistant	Resistant	Susceptible	Susceptible	Susceptible	Susceptible	Susceptible	Resistant	Resistant	Susceptible	Susceptible	Susceptible	Susceptible	Susceptible
11-0311	Positive	Positive	Resistant	Resistant	Susceptible	Susceptible	Susceptible	Susceptible	Susceptible	Resistant	Resistant	Susceptible	Susceptible	Resistant	Resistant	Susceptible	Susceptible	Susceptible	Susceptible	Susceptible	Resistant	Resistant	Susceptible	Susceptible	Susceptible	Susceptible	Susceptible
11-0312	Positive	Positive	Susceptible	Susceptible	Susceptible	Susceptible	Susceptible	Susceptible	Susceptible	Susceptible	Susceptible	Susceptible	Susceptible	Susceptible	Susceptible	Susceptible	Susceptible	Susceptible	Susceptible	Susceptible	Susceptible	Susceptible	Susceptible	Susceptible	Susceptible	Susceptible	Susceptible
11-0313	Positive	Positive	Resistant	Resistant	Susceptible	Susceptible	Susceptible	Susceptible	Susceptible	Resistant	Resistant	Susceptible	Indeterminate	Resistant	Resistant	Susceptible	Susceptible	Susceptible	Susceptible	Susceptible	Resistant	Resistant	Susceptible	Susceptible	Susceptible	Susceptible	Susceptible
11-0314	Positive	Positive	Resistant	Resistant	Susceptible	Susceptible	Susceptible	Resistant	Resistant	Resistant	Resistant	Resistant	Indeterminate	Resistant	Resistant	Susceptible	Susceptible	Resistant	Resistant	Susceptible	Resistant	Indeterminate	Resistant	Resistant	Susceptible	Susceptible	Susceptible
11-0315	Positive	Negative	NULL	NULL	NULL	NULL	NULL	NULL	NULL	Indeterminate	Indeterminate	Indeterminate	Indeterminate	Not Done	Not Done	Not Done	Not Done	Not Done	Not Done	Not Done	Indeterminate	Indeterminate	Indeterminate	Indeterminate	Susceptible	Susceptible	Susceptible
11-0316	Positive	Positive	Resistant	Resistant	Susceptible	Susceptible	Susceptible	Susceptible	Susceptible	Resistant	Resistant	Indeterminate	Indeterminate	Resistant	Resistant	Susceptible	Susceptible	Susceptible	Susceptible	Susceptible	Resistant	Resistant	Susceptible	Susceptible	Susceptible	Susceptible	Susceptible
11-0317	Positive	Positive	Resistant	Resistant	Susceptible	Susceptible	Susceptible	Resistant	Resistant	Resistant	Resistant	Resistant	Indeterminate	Resistant	Resistant	Susceptible	Susceptible	Resistant	Resistant	Susceptible	Resistant	Indeterminate	Resistant	Resistant	Susceptible	Susceptible	Susceptible
11-0318	Positive	Positive	Susceptible	Susceptible	Susceptible	Susceptible	Susceptible	Susceptible	Susceptible	Susceptible	Susceptible	Susceptible	Susceptible	Susceptible	Susceptible	Susceptible	Susceptible	Susceptible	Susceptible	Susceptible	Susceptible	Indeterminate	Susceptible	Susceptible	Susceptible	Susceptible	Susceptible
11-0319	Positive	Positive	Resistant	Resistant	Susceptible	Susceptible	Susceptible	Resistant	Resistant	Resistant	Resistant	Indeterminate	Indeterminate	Contaminated	Contaminated	Contaminated	Contaminated	Contaminated	Contaminated	Contaminated	Resistant	Resistant	Resistant	Resistant	Susceptible	Susceptible	Susceptible
11-0320	Positive	Positive	Susceptible	Susceptible	Susceptible	Susceptible	Susceptible	Susceptible	Susceptible	Susceptible	Susceptible	Susceptible	Susceptible	Susceptible	Susceptible	Susceptible	Susceptible	Susceptible	Susceptible	Susceptible	Susceptible	Susceptible	Susceptible	Susceptible	Susceptible	Susceptible	Susceptible
11-0321	Positive	Positive	Resistant	Resistant	Susceptible	Susceptible	Susceptible	Susceptible	Susceptible	Resistant	Indeterminate	Susceptible	Susceptible	Resistant	Resistant	Susceptible	Susceptible	Susceptible	Susceptible	Susceptible	Indeterminate	Resistant	Susceptible	Susceptible	Susceptible	Susceptible	Susceptible
11-0322	Positive	Positive	Resistant	Resistant	Susceptible	Susceptible	Susceptible	Resistant	Resistant	Resistant	Resistant	Resistant	Susceptible	Resistant	Resistant	Susceptible	Susceptible	Resistant	Resistant	Susceptible	Resistant	Resistant	Resistant	Resistant	Susceptible	Susceptible	Susceptible
11-0323	Positive	Positive	Resistant	Resistant	Susceptible	Susceptible	Susceptible	Resistant	Resistant	Resistant	Resistant	Resistant	Susceptible	Resistant	Resistant	Susceptible	Susceptible	Resistant	Resistant	Susceptible	Resistant	Resistant	Indeterminate	Indeterminate	Susceptible	Susceptible	Susceptible
11-0324	Positive	Positive	Susceptible	Susceptible	Susceptible	Susceptible	Susceptible	Susceptible	Susceptible	Susceptible	Susceptible	Susceptible	Susceptible	Susceptible	Susceptible	Susceptible	Susceptible	Susceptible	Susceptible	Susceptible	Susceptible	Susceptible	Susceptible	Susceptible	Susceptible	Susceptible	Susceptible
11-0325	Positive	Positive	Resistant	Resistant	Susceptible	Susceptible	Susceptible	Resistant	Resistant	Resistant	Resistant	Indeterminate	Susceptible	Resistant	Resistant	Susceptible	Susceptible	Resistant	Resistant	Susceptible	Resistant	Resistant	Resistant	Resistant	Susceptible	Susceptible	Susceptible
11-0326	Positive	Positive	Resistant	Resistant	Susceptible	Susceptible	Susceptible	Susceptible	Susceptible	Indeterminate	Indeterminate	Indeterminate	Indeterminate	Not Done	Not Done	Not Done	Not Done	Not Done	Not Done	Not Done	Indeterminate	Indeterminate	Indeterminate	Indeterminate	Indeterminate	Indeterminate	Indeterminate
11-0327	Negative	Positive	Susceptible	Susceptible	Susceptible	Susceptible	Susceptible	Susceptible	Susceptible	Susceptible	Susceptible	Indeterminate	Indeterminate	Susceptible	Susceptible	Susceptible	Susceptible	Susceptible	Susceptible	Susceptible	Susceptible	Susceptible	Indeterminate	Indeterminate	Susceptible	Susceptible	Susceptible
11-0328	Negative	Negative	NULL	NULL	NULL	NULL	NULL	NULL	NULL	Indeterminate	Indeterminate	Indeterminate	Indeterminate	Not Done	Not Done	Not Done	Not Done	Not Done	Not Done	Not Done	Indeterminate	Indeterminate	Indeterminate	Indeterminate	Indeterminate	Indeterminate	Indeterminate
11-0329	Positive	Positive	Susceptible	Susceptible	Susceptible	Susceptible	Susceptible	Susceptible	Susceptible	Susceptible	Susceptible	Susceptible	Susceptible	Susceptible	Susceptible	Susceptible	Susceptible	Susceptible	Susceptible	Susceptible	Susceptible	Indeterminate	Susceptible	Susceptible	Susceptible	Susceptible	Susceptible
11-0330	Positive	Positive	Resistant	Resistant	Resistant	Resistant	Resistant	Resistant	Resistant	Resistant	Resistant	Resistant	Resistant	Resistant	Resistant	Resistant	Resistant	Resistant	Resistant	Resistant	Resistant	Resistant	Resistant	Resistant	Resistant	Resistant	Resistant
11-0331	Negative	Positive	Resistant	Resistant	Resistant	Resistant	Resistant	Resistant	Resistant	Indeterminate	Indeterminate	Indeterminate	Indeterminate	Contaminated	Contaminated	Contaminated	Contaminated	Contaminated	Contaminated	Contaminated	Indeterminate	Indeterminate	Indeterminate	Indeterminate	Indeterminate	Indeterminate	Indeterminate
11-0332	Positive	Positive	Resistant	Resistant	Susceptible	Susceptible	Susceptible	Resistant	Resistant	Resistant	Resistant	Resistant	Indeterminate	Resistant	Resistant	Susceptible	Susceptible	Resistant	Resistant	Susceptible	Resistant	Indeterminate	Resistant	Resistant	Susceptible	Susceptible	Susceptible
11-0333	Positive	Positive	Resistant	Resistant	Susceptible	Susceptible	Susceptible	Resistant	Resistant	Resistant	Resistant	Resistant	Susceptible	Resistant	Resistant	Susceptible	Susceptible	Resistant	Resistant	Susceptible	Resistant	Resistant	Resistant	Resistant	Susceptible	Susceptible	Susceptible
11-0334	Positive	Negative	NULL	NULL	NULL	NULL	NULL	NULL	NULL	Indeterminate	Indeterminate	Indeterminate	Indeterminate	Contaminated	Contaminated	Contaminated	Contaminated	Contaminated	Contaminated	Contaminated	Resistant	Indeterminate	Indeterminate	Indeterminate	Indeterminate	Indeterminate	Indeterminate
11-0335	Positive	Positive	Resistant	Resistant	Resistant	Resistant	Resistant	Resistant	Resistant	Resistant	Resistant	Resistant	Resistant	Resistant	Resistant	Resistant	Resistant	Resistant	Resistant	Resistant	Resistant	Resistant	Resistant	Resistant	Resistant	Resistant	Resistant
11-0336	Positive	Positive	Resistant	Resistant	Susceptible	Susceptible	Susceptible	Susceptible	Susceptible	Indeterminate	Susceptible	Susceptible	Susceptible	Resistant	Resistant	Susceptible	Susceptible	Susceptible	Susceptible	Susceptible	Indeterminate	Susceptible	Susceptible	Susceptible	Susceptible	Susceptible	Susceptible
11-0337	Positive	Positive	Resistant	Resistant	Susceptible	Susceptible	Susceptible	Resistant	Resistant	Resistant	Resistant	Resistant	Susceptible	Resistant	Resistant	Susceptible	Susceptible	Resistant	Resistant	Susceptible	Resistant	Resistant	Resistant	Resistant	Susceptible	Susceptible	Susceptible
11-0338	Positive	Positive	Resistant	Resistant	Susceptible	Susceptible	Susceptible	Susceptible	Resistant	Resistant	Resistant	Indeterminate	Susceptible	Resistant	Resistant	Susceptible	Susceptible	Resistant	Resistant	Susceptible	Resistant	Resistant	Resistant	Resistant	Susceptible	Susceptible	Susceptible
11-0339	Positive	Positive	Susceptible	Susceptible	Susceptible	Susceptible	Susceptible	Susceptible	Susceptible	Susceptible	Susceptible	Susceptible	Susceptible	Susceptible	Susceptible	Susceptible	Susceptible	Susceptible	Susceptible	Susceptible	Susceptible	Susceptible	Susceptible	Susceptible	Susceptible	Susceptible	Susceptible
11-0340	Negative	Negative	NULL	NULL	NULL	NULL	NULL	NULL	NULL	Indeterminate	Indeterminate	Indeterminate	Indeterminate	Not Done	Not Done	Not Done	Not Done	Not Done	Not Done	Not Done	Susceptible	Susceptible	Indeterminate	Indeterminate	Indeterminate	Indeterminate	Indeterminate
11-0341	Positive	Positive	Resistant	Resistant	Susceptible	Susceptible	Susceptible	Resistant	Resistant	Resistant	Resistant	Resistant	Susceptible	Resistant	Resistant	Susceptible	Susceptible	Resistant	Resistant	Susceptible	Resistant	Resistant	Resistant	Resistant	Susceptible	Susceptible	Susceptible
11-0342	Positive	Negative	NULL	NULL	NULL	NULL	NULL	NULL	NULL	Indeterminate	Indeterminate	Indeterminate	Indeterminate	Not Done	Not Done	Not Done	Not Done	Not Done	Not Done	Not Done	Resistant	Indeterminate	Indeterminate	Indeterminate	Indeterminate	Indeterminate	Indeterminate
11-0343	Positive	Positive	Resistant	Resistant	Susceptible	Susceptible	Susceptible	Susceptible	Susceptible	Resistant	Resistant	Susceptible	Indeterminate	Resistant	Resistant	Susceptible	Susceptible	Susceptible	Susceptible	Susceptible	Resistant	Resistant	Susceptible	Susceptible	Susceptible	Susceptible	Susceptible
11-0344	Positive	Positive	Susceptible	Susceptible	Susceptible	Susceptible	Susceptible	Susceptible	Susceptible	Susceptible	Susceptible	Susceptible	Susceptible	Susceptible	Susceptible	Susceptible	Susceptible	Susceptible	Susceptible	Susceptible	Susceptible	Susceptible	Susceptible	Susceptible	Susceptible	Susceptible	Susceptible
11-0345	Positive	Positive	Susceptible	Susceptible	Susceptible	Susceptible	Susceptible	Susceptible	Susceptible	Susceptible	Susceptible	Susceptible	Susceptible	Susceptible	Susceptible	Susceptible	Susceptible	Susceptible	Susceptible	Susceptible	Susceptible	Susceptible	Susceptible	Susceptible	Susceptible	Susceptible	Susceptible
11-0346	Positive	Positive	Resistant	Resistant	Susceptible	Susceptible	Susceptible	Susceptible	Susceptible	Resistant	Resistant	Susceptible	Susceptible	Resistant	Resistant	Susceptible	Susceptible	Susceptible	Susceptible	Susceptible	Resistant	Susceptible	Susceptible	Susceptible	Susceptible	Susceptible	Susceptible
11-0347	Positive	Positive	Resistant	Resistant	Susceptible	Susceptible	Susceptible	Susceptible	Susceptible	Resistant	Resistant	Susceptible	Susceptible	Resistant	Resistant	Susceptible	Susceptible	Susceptible	Susceptible	Susceptible	Resistant	Resistant	Susceptible	Susceptible	Susceptible	Susceptible	Susceptible
11-0348	Positive	Positive	Resistant	Resistant	Susceptible	Susceptible	Susceptible	Resistant	Resistant	Indeterminate	Indeterminate	Resistant	Susceptible	Not Done	Not Done	Not Done	Not Done	Not Done	Not Done	Not Done	Resistant	Resistant	Resistant	Resistant	Susceptible	Susceptible	Susceptible
11-0349	Positive	Positive	Resistant	Resistant	Susceptible	Susceptible	Susceptible	Susceptible	Susceptible	Resistant	Resistant	Susceptible	Susceptible	Resistant	Resistant	Susceptible	Susceptible	Susceptible	Susceptible	Susceptible	Resistant	Resistant	Susceptible	Susceptible	Susceptible	Susceptible	Susceptible
11-0350	Positive	Positive	Resistant	Resistant	Susceptible	Susceptible	Susceptible	Resistant	Resistant	Resistant	Resistant	Indeterminate	Susceptible	Resistant	Resistant	Susceptible	Susceptible	Resistant	Resistant	Susceptible	Resistant	Resistant	Resistant	Resistant	Susceptible	Susceptible	Susceptible
11-0351	Positive	Positive	Susceptible	Susceptible	Susceptible	Susceptible	Susceptible	Susceptible	Susceptible	Susceptible	Susceptible	Susceptible	Susceptible	Susceptible	Susceptible	Susceptible	Susceptible	Susceptible	Susceptible	Susceptible	Susceptible	Susceptible	Susceptible	Susceptible	Susceptible	Susceptible	Susceptible
11-0352	Negative	Negative	NULL	NULL	NULL	NULL	NULL	NULL	NULL	Indeterminate	Indeterminate	Indeterminate	Indeterminate	Not Done	Not Done	Not Done	Not Done	Not Done	Not Done	Not Done	Resistant	Resistant	Indeterminate	Indeterminate	Indeterminate	Indeterminate	Indeterminate
11-0353	Negative	Negative	NULL	NULL	NULL	NULL	NULL	NULL	NULL	Indeterminate	Indeterminate	Indeterminate	Indeterminate	Not Done	Not Done	Not Done	Not Done	Not Done	Not Done	Not Done	Resistant	Indeterminate	Indeterminate	Indeterminate	Resistant	Resistant	Resistant
11-0354	Positive	Positive	Resistant	Resistant	Resistant	Resistant	Resistant	Resistant	Resistant	Resistant	Resistant	Resistant	Indeterminate	Resistant	Resistant	Resistant	Resistant	Resistant	Resistant	Resistant	Resistant	Resistant	Resistant	Resistant	Susceptible	Susceptible	Susceptible
11-0355	Negative	Negative	NULL	NULL	NULL	NULL	NULL	NULL	NULL	Indeterminate	Indeterminate	Indeterminate	Indeterminate	Not Done	Not Done	Not Done	Not Done	Not Done	Not Done	Not Done	Resistant	Indeterminate	Indeterminate	Indeterminate	Susceptible	Susceptible	Susceptible
11-0356	Negative	Negative	NULL	NULL	NULL	NULL	NULL	NULL	NULL	Indeterminate	Indeterminate	Indeterminate	Indeterminate	Not Done	Not Done	Not Done	Not Done	Not Done	Not Done	Not Done	Susceptible	Susceptible	Susceptible	Susceptible	Indeterminate	Indeterminate	Indeterminate
11-0357	Positive	Positive	Resistant	Resistant	Susceptible	Susceptible	Resistant	Resistant	Resistant	Resistant	Resistant	Resistant	Indeterminate	Resistant	Resistant	Susceptible	Susceptible	Resistant	Resistant	Susceptible	Resistant	Resistant	Resistant	Resistant	Susceptible	Susceptible	Susceptible
11-0358	Negative	Positive	Resistant	Resistant	Susceptible	Susceptible	Susceptible	Susceptible	Susceptible	Resistant	Susceptible	Susceptible	Susceptible	Contaminated	Contaminated	Contaminated	Contaminated	Contaminated	Contaminated	Contaminated	Susceptible	Resistant	Susceptible	Susceptible	Susceptible	Susceptible	Susceptible
11-0359	Positive	Positive	Resistant	Resistant	Resistant	Resistant	Resistant	Resistant	Resistant	Resistant	Resistant	Resistant	Resistant	Resistant	Resistant	Resistant	Resistant	Resistant	Resistant	Resistant	Resistant	Resistant	Resistant	Resistant	Resistant	Resistant	Resistant
11-0360	Positive	Positive	Resistant	Resistant	Susceptible	Susceptible	Susceptible	Susceptible	Susceptible	Resistant	Resistant	Susceptible	Susceptible	Resistant	Resistant	Resistant	Resistant	Resistant	Resistant	Resistant	Resistant	Resistant	Susceptible	Susceptible	Susceptible	Susceptible	Susceptible
11-0361	Positive	Positive	Resistant	Resistant	Susceptible	Susceptible	Susceptible	Susceptible	Susceptible	Resistant	Resistant	Susceptible	Susceptible	Contaminated	Contaminated	Contaminated	Contaminated	Contaminated	Contaminated	Contaminated	Resistant	Resistant	Susceptible	Susceptible	Susceptible	Susceptible	Susceptible
11-0362	Positive	Positive	Resistant	Resistant	Susceptible	Susceptible	Susceptible	Resistant	Resistant	Resistant	Resistant	Resistant	Susceptible	Resistant	Resistant	Susceptible	Susceptible	Resistant	Resistant	Susceptible	Resistant	Resistant	Resistant	Resistant	Susceptible	Susceptible	Susceptible
11-0363	Positive	Positive	Resistant	Resistant	Susceptible	Susceptible	Susceptible	Resistant	Resistant	Indeterminate	Indeterminate	Indeterminate	Indeterminate	Resistant	Resistant	Susceptible	Susceptible	Resistant	Resistant	Susceptible	Indeterminate	Indeterminate	Indeterminate	Indeterminate	Susceptible	Susceptible	Susceptible
11-0364	Positive	Positive	Susceptible	Susceptible	Susceptible	Susceptible	Susceptible	Susceptible	Susceptible	Susceptible	Susceptible	Susceptible	Susceptible	Susceptible	Susceptible	Susceptible	Susceptible	Susceptible	Susceptible	Susceptible	Susceptible	Susceptible	Susceptible	Susceptible	Susceptible	Susceptible	Susceptible
11-0365	Positive	Positive	Susceptible	Susceptible	Susceptible	Susceptible	Susceptible	Susceptible	Susceptible	Susceptible	Susceptible	Indeterminate	Indeterminate	Contaminated	Contaminated	Contaminated	Contaminated	Contaminated	Contaminated	Contaminated	Susceptible	Susceptible	Susceptible	Susceptible	Susceptible	Susceptible	Susceptible
11-0366	Positive	Positive	Resistant	Resistant	Susceptible	Susceptible	Susceptible	Resistant	Resistant	Resistant	Resistant	Resistant	Susceptible	Resistant	Resistant	Susceptible	Susceptible	Resistant	Resistant	Susceptible	Resistant	Resistant	Resistant	Resistant	Susceptible	Susceptible	Susceptible
11-0367	Positive	Positive	Susceptible	Susceptible	Susceptible	Susceptible	Susceptible	Susceptible	Susceptible	Susceptible	Susceptible	Susceptible	Susceptible	Contaminated	Contaminated	Contaminated	Contaminated	Contaminated	Contaminated	Contaminated	Susceptible	Susceptible	Susceptible	Susceptible	Susceptible	Susceptible	Susceptible
11-0368	Positive	Positive	Resistant	Resistant	Susceptible	Susceptible	Susceptible	Susceptible	Susceptible	Resistant	Susceptible	Susceptible	Susceptible	Contaminated	Contaminated	Contaminated	Contaminated	Contaminated	Contaminated	Contaminated	Susceptible	Resistant	Susceptible	Susceptible	Susceptible	Susceptible	Susceptible
11-0369	Positive	Positive	Resistant	Resistant	Susceptible	Susceptible	Susceptible	Resistant	Resistant	Resistant	Resistant	Resistant	Susceptible	Resistant	Resistant	Susceptible	Susceptible	Resistant	Resistant	Susceptible	Resistant	Resistant	Resistant	Resistant	Susceptible	Susceptible	Susceptible
11-0370	Positive	Positive	Susceptible	Susceptible	Susceptible	Susceptible	Susceptible	Susceptible	Susceptible	Susceptible	Susceptible	Susceptible	Susceptible	Susceptible	Susceptible	Susceptible	Susceptible	Susceptible	Susceptible	Susceptible	Susceptible	Susceptible	Susceptible	Susceptible	Susceptible	Susceptible	Susceptible
11-0371	Positive	Positive	Resistant	Susceptible	Susceptible	Susceptible	Susceptible	Susceptible	Susceptible	Resistant	Resistant	Susceptible	Susceptible	Contaminated	Contaminated	Contaminated	Contaminated	Contaminated	Contaminated	Contaminated	Resistant	Susceptible	Susceptible	Susceptible	Susceptible	Susceptible	Susceptible
11-0372	Positive	Positive	Resistant	Resistant	Susceptible	Susceptible	Susceptible	Resistant	Resistant	Resistant	Resistant	Resistant	Susceptible	Contaminated	Contaminated	Contaminated	Contaminated	Contaminated	Contaminated	Contaminated	Resistant	Resistant	Resistant	Resistant	Susceptible	Susceptible	Susceptible
11-0373	Positive	Positive	Resistant	Resistant	Susceptible	Susceptible	Susceptible	Susceptible	Susceptible	Resistant	Resistant	Indeterminate	Indeterminate	Resistant	Resistant	Susceptible	Susceptible	Susceptible	Susceptible	Susceptible	Resistant	Resistant	Susceptible	Susceptible	Susceptible	Susceptible	Susceptible
11-0374	Positive	Positive	Resistant	Susceptible	Susceptible	Susceptible	Susceptible	Susceptible	Susceptible	Susceptible	Resistant	Indeterminate	Indeterminate	Contaminated	Contaminated	Contaminated	Contaminated	Contaminated	Contaminated	Contaminated	Resistant	Susceptible	Susceptible	Susceptible	Susceptible	Susceptible	Susceptible
11-0375	Negative	Negative	NULL	NULL	NULL	NULL	NULL	NULL	NULL	Indeterminate	Indeterminate	Indeterminate	Indeterminate	Not Done	Not Done	Not Done	Not Done	Not Done	Not Done	Not Done	Susceptible	Indeterminate	Indeterminate	Indeterminate	Indeterminate	Indeterminate	Indeterminate
11-0376	Negative	Negative	NULL	NULL	NULL	NULL	NULL	NULL	NULL	Susceptible	Susceptible	Indeterminate	Indeterminate	Not Done	Not Done	Not Done	Not Done	Not Done	Not Done	Not Done	Susceptible	Susceptible	Susceptible	Susceptible	Susceptible	Susceptible	Susceptible
11-0377	Positive	Negative	NULL	NULL	NULL	NULL	NULL	NULL	NULL	Indeterminate	Indeterminate	Indeterminate	Indeterminate	Not Done	Not Done	Not Done	Not Done	Not Done	Not Done	Not Done	Resistant	Indeterminate	Indeterminate	Indeterminate	Susceptible	Susceptible	Susceptible
11-0378	Positive	Positive	Resistant	Resistant	Resistant	Resistant	Resistant	Resistant	Resistant	Resistant	Resistant	Resistant	Resistant	Resistant	Resistant	Resistant	Resistant	Resistant	Resistant	Resistant	Resistant	Resistant	Resistant	Resistant	Resistant	Resistant	Resistant
11-0379	Positive	Positive	Resistant	Resistant	Susceptible	Susceptible	Susceptible	Susceptible	Susceptible	Indeterminate	Indeterminate	Indeterminate	Indeterminate	Resistant	Resistant	Susceptible	Susceptible	Resistant	Resistant	Susceptible	Resistant	Indeterminate	Indeterminate	Indeterminate	Susceptible	Susceptible	Susceptible
11-0380	Positive	Positive	Resistant	Resistant	Susceptible	Susceptible	Susceptible	Resistant	Resistant	Resistant	Resistant	Resistant	Susceptible	Resistant	Resistant	Susceptible	Susceptible	Resistant	Resistant	Susceptible	Resistant	Resistant	Resistant	Resistant	Susceptible	Susceptible	Susceptible
11-0381	Positive	Positive	Resistant	Resistant	Susceptible	Susceptible	Susceptible	Resistant	Resistant	Resistant	Indeterminate	Resistant	Susceptible	Resistant	Resistant	Susceptible	Susceptible	Resistant	Resistant	Susceptible	Resistant	Resistant	Resistant	Resistant	Susceptible	Susceptible	Susceptible
11-0382	Positive	Positive	Resistant	Resistant	Susceptible	Susceptible	Susceptible	Resistant	Resistant	Resistant	Resistant	Indeterminate	Susceptible	Resistant	Resistant	Susceptible	Susceptible	Resistant	Resistant	Susceptible	Resistant	Resistant	Susceptible	Susceptible	Susceptible	Susceptible	Susceptible
11-0383	Positive	Positive	Resistant	Resistant	Susceptible	Susceptible	Susceptible	Susceptible	Susceptible	Resistant	Resistant	Susceptible	Susceptible	Resistant	Resistant	Susceptible	Susceptible	Susceptible	Susceptible	Susceptible	Resistant	Resistant	Susceptible	Susceptible	Susceptible	Susceptible	Susceptible
11-0384	Positive	Positive	Resistant	Resistant	Susceptible	Susceptible	Susceptible	Resistant	Resistant	Resistant	Resistant	Indeterminate	Indeterminate	Resistant	Resistant	Susceptible	Susceptible	Resistant	Resistant	Susceptible	Resistant	Indeterminate	Susceptible	Susceptible	Susceptible	Susceptible	Susceptible
11-0385	Positive	Positive	Resistant	Resistant	Susceptible	Susceptible	Susceptible	Resistant	Resistant	Resistant	Resistant	Resistant	Susceptible	Resistant	Resistant	Susceptible	Susceptible	Resistant	Resistant	Susceptible	Resistant	Resistant	Resistant	Resistant	Susceptible	Susceptible	Susceptible
11-0386	Positive	Positive	Resistant	Resistant	Susceptible	Susceptible	Susceptible	Resistant	Resistant	Resistant	Resistant	Indeterminate	Indeterminate	Resistant	Resistant	Susceptible	Susceptible	Resistant	Resistant	Susceptible	Resistant	Indeterminate	Indeterminate	Indeterminate	Susceptible	Susceptible	Susceptible
11-0387	Positive	Positive	Resistant	Resistant	Susceptible	Susceptible	Susceptible	Resistant	Resistant	Resistant	Resistant	Resistant	Indeterminate	Resistant	Resistant	Susceptible	Susceptible	Resistant	Resistant	Susceptible	Resistant	Resistant	Resistant	Resistant	Susceptible	Susceptible	Susceptible
11-0388	Positive	Positive	Resistant	Resistant	Susceptible	Susceptible	Susceptible	Resistant	Resistant	Resistant	Resistant	Indeterminate	Indeterminate	Resistant	Resistant	Susceptible	Susceptible	Resistant	Resistant	Susceptible	Resistant	Resistant	Resistant	Resistant	Susceptible	Susceptible	Susceptible
11-0389	Positive	Positive	Susceptible	Susceptible	Susceptible	Susceptible	Susceptible	Susceptible	Susceptible	Susceptible	Susceptible	Susceptible	Indeterminate	Susceptible	Susceptible	Susceptible	Susceptible	Susceptible	Susceptible	Susceptible	Susceptible	Susceptible	Susceptible	Susceptible	Susceptible	Susceptible	Susceptible
11-0390	Positive	Positive	Resistant	Resistant	Susceptible	Susceptible	Susceptible	Resistant	Resistant	Resistant	Resistant	Indeterminate	Indeterminate	Resistant	Resistant	Susceptible	Susceptible	Resistant	Resistant	Susceptible	Resistant	Resistant	Resistant	Resistant	Susceptible	Susceptible	Susceptible
11-0391	Positive	Positive	Resistant	Resistant	Susceptible	Susceptible	Susceptible	Resistant	Resistant	Indeterminate	Indeterminate	Indeterminate	Indeterminate	Resistant	Resistant	Susceptible	Susceptible	Resistant	Resistant	Susceptible	Resistant	Indeterminate	Indeterminate	Indeterminate	Indeterminate	Indeterminate	Indeterminate
11-0392	Positive	Positive	Resistant	Resistant	Susceptible	Susceptible	Susceptible	Resistant	Resistant	Resistant	Resistant	Indeterminate	Indeterminate	Resistant	Resistant	Susceptible	Susceptible	Resistant	Resistant	Susceptible	Resistant	Resistant	Resistant	Resistant	Susceptible	Susceptible	Susceptible
11-0393	Positive	Positive	Resistant	Resistant	Susceptible	Susceptible	Susceptible	Susceptible	Resistant	Resistant	Resistant	Indeterminate	Indeterminate	Resistant	Resistant	Susceptible	Susceptible	Resistant	Resistant	Susceptible	Resistant	Resistant	Resistant	Resistant	Susceptible	Susceptible	Susceptible
11-0394	Positive	Positive	Resistant	Resistant	Susceptible	Susceptible	Susceptible	Resistant	Resistant	Resistant	Resistant	Resistant	Susceptible	Resistant	Resistant	Susceptible	Susceptible	Resistant	Resistant	Susceptible	Resistant	Resistant	Resistant	Resistant	Susceptible	Susceptible	Susceptible
11-0395	Positive	Positive	Resistant	Resistant	Susceptible	Susceptible	Susceptible	Resistant	Resistant	Indeterminate	Indeterminate	Indeterminate	Indeterminate	Resistant	Resistant	Susceptible	Susceptible	Resistant	Resistant	Susceptible	Resistant	Indeterminate	Indeterminate	Indeterminate	Indeterminate	Indeterminate	Indeterminate
11-0396	Positive	Positive	Resistant	Resistant	Susceptible	Susceptible	Susceptible	Susceptible	Susceptible	Resistant	Resistant	Susceptible	Susceptible	Resistant	Resistant	Susceptible	Susceptible	Susceptible	Susceptible	Susceptible	Resistant	Resistant	Susceptible	Susceptible	Susceptible	Susceptible	Susceptible
11-0397	Positive	Positive	Resistant	Resistant	Susceptible	Susceptible	Susceptible	Susceptible	Susceptible	Resistant	Resistant	Susceptible	Susceptible	Resistant	Resistant	Susceptible	Susceptible	Susceptible	Susceptible	Susceptible	Resistant	Resistant	Susceptible	Susceptible	Susceptible	Susceptible	Susceptible
11-0398	Positive	Positive	Resistant	Resistant	Resistant	Resistant	Resistant	Resistant	Resistant	Resistant	Resistant	Resistant	Indeterminate	Resistant	Resistant	Resistant	Resistant	Resistant	Resistant	Resistant	Resistant	Resistant	Resistant	Resistant	Resistant	Resistant	Resistant
11-0399	Positive	Positive	Susceptible	Susceptible	Susceptible	Susceptible	Susceptible	Susceptible	Susceptible	Susceptible	Susceptible	Susceptible	Susceptible	Susceptible	Susceptible	Susceptible	Susceptible	Susceptible	Susceptible	Susceptible	Susceptible	Susceptible	Susceptible	Susceptible	Susceptible	Susceptible	Susceptible
11-0400	Positive	Positive	Resistant	Resistant	Susceptible	Susceptible	Susceptible	Susceptible	Resistant	Resistant	Resistant	Resistant	Susceptible	Resistant	Resistant	Susceptible	Susceptible	Resistant	Resistant	Susceptible	Resistant	Resistant	Resistant	Resistant	Susceptible	Susceptible	Susceptible
11-0401	Negative	Negative	NULL	NULL	NULL	NULL	NULL	NULL	NULL	Indeterminate	Indeterminate	Indeterminate	Indeterminate	Not Done	Not Done	Not Done	Not Done	Not Done	Not Done	Not Done	Resistant	Indeterminate	Indeterminate	Indeterminate	Susceptible	Susceptible	Susceptible
11-0402	Negative	Negative	NULL	NULL	NULL	NULL	NULL	NULL	NULL	Indeterminate	Indeterminate	Indeterminate	Indeterminate	Not Done	Not Done	Not Done	Not Done	Not Done	Not Done	Not Done	Resistant	Indeterminate	Indeterminate	Indeterminate	Susceptible	Susceptible	Susceptible
11-0403	Positive	Positive	Resistant	Susceptible	Susceptible	Susceptible	Susceptible	Susceptible	Susceptible	Indeterminate	Resistant	Susceptible	Susceptible	Resistant	Resistant	Susceptible	Susceptible	Susceptible	Susceptible	Susceptible	Resistant	Indeterminate	Susceptible	Susceptible	Susceptible	Susceptible	Susceptible
11-0404	Positive	Negative	NULL	NULL	NULL	NULL	NULL	NULL	NULL	Indeterminate	Indeterminate	Indeterminate	Indeterminate	Not Done	Not Done	Not Done	Not Done	Not Done	Not Done	Not Done	Resistant	Indeterminate	Indeterminate	Indeterminate	Indeterminate	Indeterminate	Indeterminate
11-0405	Positive	Positive	Resistant	Resistant	Susceptible	Susceptible	Susceptible	Resistant	Resistant	Resistant	Resistant	Resistant	Susceptible	Resistant	Resistant	Susceptible	Susceptible	Resistant	Resistant	Susceptible	Resistant	Resistant	Resistant	Resistant	Susceptible	Susceptible	Susceptible
11-0406	Positive	Positive	Resistant	Resistant	Susceptible	Susceptible	Susceptible	Resistant	Resistant	Resistant	Resistant	Resistant	Indeterminate	Resistant	Resistant	Susceptible	Susceptible	Resistant	Resistant	Susceptible	Resistant	Resistant	Resistant	Resistant	Susceptible	Susceptible	Susceptible
11-0407	Positive	Positive	Resistant	Resistant	Susceptible	Susceptible	Susceptible	Resistant	Resistant	Resistant	Resistant	Resistant	Susceptible	Resistant	Resistant	Susceptible	Susceptible	Resistant	Resistant	Susceptible	Resistant	Resistant	Resistant	Resistant	Susceptible	Susceptible	Susceptible
11-0408	Negative	Positive	Susceptible	Susceptible	Susceptible	Susceptible	Susceptible	Susceptible	Susceptible	Susceptible	Susceptible	Susceptible	Indeterminate	Susceptible	Susceptible	Susceptible	Susceptible	Susceptible	Susceptible	Susceptible	Susceptible	Susceptible	Susceptible	Susceptible	Susceptible	Susceptible	Susceptible
11-0409	Positive	Positive	Susceptible	Susceptible	Susceptible	Susceptible	Susceptible	Susceptible	Susceptible	Susceptible	Susceptible	Susceptible	Susceptible	Susceptible	Susceptible	Susceptible	Susceptible	Susceptible	Susceptible	Susceptible	Susceptible	Susceptible	Susceptible	Susceptible	Susceptible	Susceptible	Susceptible
11-0410	Positive	Positive	Resistant	Resistant	Susceptible	Susceptible	Susceptible	Resistant	Resistant	Resistant	Resistant	Resistant	Susceptible	Resistant	Resistant	Susceptible	Susceptible	Resistant	Resistant	Susceptible	Resistant	Resistant	Resistant	Resistant	Susceptible	Susceptible	Susceptible
11-0411	Positive	Positive	Resistant	Resistant	Susceptible	Susceptible	Susceptible	Resistant	Resistant	Resistant	Resistant	Resistant	Susceptible	Resistant	Resistant	Susceptible	Susceptible	Resistant	Resistant	Susceptible	Resistant	Resistant	Resistant	Resistant	Susceptible	Susceptible	Susceptible
11-0412	Negative	Negative	NULL	NULL	NULL	NULL	NULL	NULL	NULL	Indeterminate	Indeterminate	Indeterminate	Indeterminate	Not Done	Not Done	Not Done	Not Done	Not Done	Not Done	Not Done	Resistant	Resistant	Resistant	Resistant	Indeterminate	Indeterminate	Indeterminate
11-0413	Positive	Positive	Resistant	Resistant	Susceptible	Susceptible	Susceptible	Resistant	Resistant	Resistant	Resistant	Resistant	Susceptible	Resistant	Resistant	Susceptible	Susceptible	Resistant	Resistant	Susceptible	Resistant	Resistant	Resistant	Resistant	Susceptible	Susceptible	Susceptible
11-0414	Positive	Positive	Resistant	Resistant	Susceptible	Susceptible	Susceptible	Resistant	Resistant	Resistant	Resistant	Resistant	Susceptible	Resistant	Resistant	Susceptible	Susceptible	Resistant	Resistant	Susceptible	Resistant	Resistant	Resistant	Resistant	Susceptible	Susceptible	Susceptible
11-0415	Positive	Positive	Resistant	Resistant	Resistant	Resistant	Resistant	Resistant	Resistant	Resistant	Resistant	Resistant	Indeterminate	Resistant	Resistant	Resistant	Resistant	Resistant	Resistant	Resistant	Resistant	Resistant	Resistant	Resistant	Resistant	Resistant	Resistant
11-0416	Positive	Positive	Resistant	Resistant	Susceptible	Susceptible	Susceptible	Susceptible	Susceptible	Resistant	Resistant	Susceptible	Susceptible	Resistant	Resistant	Susceptible	Susceptible	Susceptible	Susceptible	Susceptible	Resistant	Resistant	Susceptible	Susceptible	Susceptible	Susceptible	Susceptible
11-0417	Positive	Positive	Resistant	Resistant	Resistant	Resistant	Resistant	Resistant	Resistant	Resistant	Indeterminate	Resistant	Indeterminate	Resistant	Resistant	Resistant	Resistant	Resistant	Resistant	Resistant	Resistant	Resistant	Resistant	Resistant	Resistant	Resistant	Resistant
11-0418	Positive	Positive	Resistant	Resistant	Susceptible	Susceptible	Susceptible	Resistant	Resistant	Resistant	Resistant	Indeterminate	Indeterminate	Resistant	Resistant	Susceptible	Susceptible	Resistant	Resistant	Susceptible	Resistant	Resistant	Resistant	Resistant	Susceptible	Susceptible	Susceptible
11-0419	Positive	Negative	NULL	NULL	NULL	NULL	NULL	NULL	NULL	Indeterminate	Indeterminate	Indeterminate	Indeterminate	Not Done	Not Done	Not Done	Not Done	Not Done	Not Done	Not Done	Resistant	Indeterminate	Resistant	Resistant	Susceptible	Susceptible	Susceptible
11-0420	Positive	Positive	Resistant	Resistant	Susceptible	Susceptible	Susceptible	Resistant	Resistant	Resistant	Resistant	Resistant	Susceptible	Resistant	Resistant	Susceptible	Susceptible	Resistant	Resistant	Susceptible	Resistant	Resistant	Resistant	Resistant	Susceptible	Susceptible	Susceptible
11-0421	Positive	Positive	Resistant	Resistant	Susceptible	Susceptible	Susceptible	Resistant	Resistant	Resistant	Resistant	Resistant	Susceptible	Contaminated	Contaminated	Contaminated	Contaminated	Contaminated	Contaminated	Contaminated	Resistant	Resistant	Resistant	Resistant	Susceptible	Susceptible	Susceptible
11-0422	Negative	Negative	NULL	NULL	NULL	NULL	NULL	NULL	NULL	Indeterminate	Indeterminate	Indeterminate	Indeterminate	Not Done	Not Done	Not Done	Not Done	Not Done	Not Done	Not Done	Resistant	Resistant	Indeterminate	Indeterminate	Indeterminate	Indeterminate	Indeterminate
11-0423	Negative	Negative	NULL	NULL	NULL	NULL	NULL	NULL	NULL	Indeterminate	Indeterminate	Indeterminate	Indeterminate	Not Done	Not Done	Not Done	Not Done	Not Done	Not Done	Not Done	Resistant	Indeterminate	Indeterminate	Indeterminate	Susceptible	Susceptible	Susceptible
11-0424	Positive	Positive	Resistant	Resistant	Susceptible	Susceptible	Susceptible	Susceptible	Susceptible	Resistant	Resistant	Susceptible	Susceptible	Resistant	Resistant	Susceptible	Susceptible	Susceptible	Susceptible	Susceptible	Resistant	Resistant	Susceptible	Susceptible	Susceptible	Susceptible	Susceptible
11-0425	Positive	Positive	Resistant	Resistant	Susceptible	Susceptible	Susceptible	Resistant	Resistant	Resistant	Resistant	Resistant	Susceptible	Resistant	Resistant	Susceptible	Susceptible	Resistant	Resistant	Susceptible	Resistant	Resistant	Resistant	Resistant	Susceptible	Susceptible	Susceptible
11-0426	Positive	Positive	Resistant	Resistant	Resistant	Resistant	Resistant	Susceptible	Susceptible	Resistant	Resistant	Susceptible	Resistant	Resistant	Resistant	Resistant	Resistant	Susceptible	Susceptible	Susceptible	Resistant	Resistant	Susceptible	Susceptible	Resistant	Resistant	Resistant
11-0427	Positive	Negative	NULL	NULL	NULL	NULL	NULL	NULL	NULL	Indeterminate	Indeterminate	Indeterminate	Indeterminate	Not Done	Not Done	Not Done	Not Done	Not Done	Not Done	Not Done	Resistant	Indeterminate	Resistant	Resistant	Susceptible	Susceptible	Susceptible
11-0428	Positive	Positive	Resistant	Susceptible	Susceptible	Susceptible	Susceptible	Susceptible	Susceptible	Susceptible	Resistant	Susceptible	Susceptible	Resistant	Susceptible	Susceptible	Susceptible	Susceptible	Susceptible	Susceptible	Resistant	Susceptible	Susceptible	Susceptible	Susceptible	Susceptible	Susceptible
11-0429	Positive	Positive	Resistant	Resistant	Susceptible	Susceptible	Susceptible	Resistant	Resistant	Resistant	Resistant	Resistant	Susceptible	Resistant	Resistant	Susceptible	Susceptible	Resistant	Resistant	Susceptible	Resistant	Resistant	Resistant	Resistant	Susceptible	Susceptible	Susceptible
11-0430	Positive	Positive	Resistant	Resistant	Susceptible	Susceptible	Susceptible	Resistant	Resistant	Indeterminate	Indeterminate	Indeterminate	Indeterminate	Resistant	Resistant	Susceptible	Susceptible	Resistant	Resistant	Susceptible	Resistant	Indeterminate	Resistant	Resistant	Indeterminate	Indeterminate	Indeterminate
11-0431	Positive	Positive	Resistant	Resistant	Susceptible	Susceptible	Susceptible	Resistant	Resistant	Resistant	Resistant	Resistant	Susceptible	Resistant	Resistant	Susceptible	Susceptible	Resistant	Resistant	Susceptible	Resistant	Resistant	Resistant	Resistant	Susceptible	Susceptible	Susceptible
11-0432	Positive	Positive	Resistant	Resistant	Susceptible	Susceptible	Susceptible	Resistant	Resistant	Resistant	Resistant	Resistant	Susceptible	Resistant	Resistant	Susceptible	Susceptible	Resistant	Resistant	Susceptible	Resistant	Resistant	Resistant	Resistant	Susceptible	Susceptible	Susceptible
11-0433	Positive	Negative	NULL	NULL	NULL	NULL	NULL	NULL	NULL	Indeterminate	Indeterminate	Indeterminate	Indeterminate	Contaminated	Contaminated	Contaminated	Contaminated	Contaminated	Contaminated	Contaminated	Indeterminate	Indeterminate	Resistant	Resistant	Indeterminate	Indeterminate	Indeterminate
11-0434	Positive	Positive	Resistant	Resistant	Susceptible	Susceptible	Susceptible	Resistant	Resistant	Indeterminate	Indeterminate	Indeterminate	Indeterminate	Not Done	Not Done	Not Done	Not Done	Not Done	Not Done	Not Done	Resistant	Indeterminate	Resistant	Resistant	Indeterminate	Indeterminate	Indeterminate
11-0435	Negative	Positive	Susceptible	Susceptible	Susceptible	Susceptible	Susceptible	Susceptible	Susceptible	Indeterminate	Indeterminate	Indeterminate	Indeterminate	Susceptible	Susceptible	Susceptible	Susceptible	Susceptible	Susceptible	Susceptible	Indeterminate	Indeterminate	Indeterminate	Indeterminate	Indeterminate	Indeterminate	Indeterminate
11-0436	Positive	Negative	NULL	NULL	NULL	NULL	NULL	NULL	NULL	Indeterminate	Indeterminate	Indeterminate	Indeterminate	Not Done	Not Done	Not Done	Not Done	Not Done	Not Done	Not Done	Error	Indeterminate	Resistant	Resistant	Susceptible	Susceptible	Susceptible
11-0437	Positive	Positive	Resistant	Resistant	Resistant	Resistant	Resistant	Resistant	Resistant	Resistant	Resistant	Resistant	Indeterminate	Resistant	Resistant	Resistant	Resistant	Resistant	Resistant	Resistant	Resistant	Resistant	Resistant	Resistant	Resistant	Resistant	Resistant
11-0438	Positive	Positive	Resistant	Resistant	Susceptible	Susceptible	Susceptible	Resistant	Resistant	Resistant	Resistant	Indeterminate	Indeterminate	Resistant	Resistant	Susceptible	Susceptible	Resistant	Resistant	Susceptible	Resistant	Indeterminate	Resistant	Resistant	Susceptible	Susceptible	Susceptible
11-0439	Positive	Negative	NULL	NULL	NULL	NULL	NULL	NULL	NULL	Indeterminate	Indeterminate	Indeterminate	Indeterminate	Not Done	Not Done	Not Done	Not Done	Not Done	Not Done	Not Done	Resistant	Indeterminate	Resistant	Resistant	Indeterminate	Indeterminate	Indeterminate
11-0440	Positive	Positive	Susceptible	Susceptible	Susceptible	Susceptible	Susceptible	Susceptible	Susceptible	Susceptible	Susceptible	Susceptible	Susceptible	Susceptible	Susceptible	Susceptible	Susceptible	Susceptible	Susceptible	Susceptible	Susceptible	Susceptible	Susceptible	Susceptible	Susceptible	Susceptible	Susceptible
11-0441	Positive	Positive	Resistant	Resistant	Susceptible	Susceptible	Susceptible	Resistant	Resistant	Resistant	Resistant	Resistant	Indeterminate	Resistant	Resistant	Susceptible	Susceptible	Resistant	Resistant	Susceptible	Resistant	Resistant	Resistant	Resistant	Susceptible	Susceptible	Susceptible
11-0442	Positive	Positive	Susceptible	Susceptible	Susceptible	Susceptible	Susceptible	Susceptible	Susceptible	Susceptible	Susceptible	Susceptible	Susceptible	Susceptible	Susceptible	Susceptible	Susceptible	Susceptible	Susceptible	Susceptible	Susceptible	Indeterminate	Susceptible	Susceptible	Susceptible	Susceptible	Susceptible
11-0443	Positive	Positive	Resistant	Resistant	Susceptible	Susceptible	Susceptible	Susceptible	Susceptible	Resistant	Resistant	Susceptible	Susceptible	Resistant	Resistant	Susceptible	Susceptible	Susceptible	Susceptible	Susceptible	Resistant	Resistant	Susceptible	Susceptible	Susceptible	Susceptible	Susceptible
11-0444	Positive	Positive	Resistant	Resistant	Resistant	Resistant	Resistant	Resistant	Resistant	Resistant	Resistant	Indeterminate	Indeterminate	Contaminated	Contaminated	Contaminated	Contaminated	Contaminated	Contaminated	Contaminated	Resistant	Resistant	Resistant	Resistant	Resistant	Resistant	Resistant
11-0445	Positive	Positive	Susceptible	Susceptible	Susceptible	Susceptible	Susceptible	Susceptible	Susceptible	Susceptible	Susceptible	Susceptible	Susceptible	Susceptible	Susceptible	Susceptible	Susceptible	Susceptible	Susceptible	Susceptible	Susceptible	Susceptible	Susceptible	Susceptible	Susceptible	Susceptible	Susceptible
11-0446	Positive	Positive	Resistant	Resistant	Susceptible	Susceptible	Susceptible	Susceptible	Susceptible	Resistant	Indeterminate	Susceptible	Indeterminate	Resistant	Resistant	Susceptible	Susceptible	Susceptible	Susceptible	Susceptible	Resistant	Indeterminate	Susceptible	Susceptible	Susceptible	Susceptible	Susceptible
11-0447	Positive	Positive	Resistant	Resistant	Susceptible	Susceptible	Susceptible	Susceptible	Susceptible	Indeterminate	Indeterminate	Susceptible	Susceptible	Resistant	Resistant	Susceptible	Susceptible	Susceptible	Susceptible	Susceptible	Resistant	Resistant	Susceptible	Susceptible	Susceptible	Susceptible	Susceptible
11-0448	Positive	Positive	Resistant	Susceptible	Susceptible	Susceptible	Susceptible	Susceptible	Susceptible	Susceptible	Resistant	Susceptible	Susceptible	Resistant	Susceptible	Susceptible	Susceptible	Susceptible	Susceptible	Susceptible	Resistant	Susceptible	Susceptible	Susceptible	Susceptible	Susceptible	Susceptible
11-0449	Positive	Positive	Resistant	Resistant	Susceptible	Susceptible	Susceptible	Resistant	Resistant	Resistant	Resistant	Resistant	Susceptible	Resistant	Resistant	Susceptible	Susceptible	Resistant	Resistant	Susceptible	Resistant	Resistant	Resistant	Resistant	Susceptible	Susceptible	Susceptible
11-0450	Positive	Positive	Resistant	Resistant	Susceptible	Susceptible	Susceptible	Resistant	Resistant	Resistant	Resistant	Resistant	Susceptible	Resistant	Resistant	Susceptible	Susceptible	Resistant	Resistant	Susceptible	Resistant	Resistant	Resistant	Resistant	Susceptible	Susceptible	Susceptible
11-0451	Positive	Positive	Resistant	Resistant	Susceptible	Susceptible	Susceptible	Resistant	Resistant	Resistant	Resistant	Resistant	Susceptible	Resistant	Resistant	Susceptible	Susceptible	Resistant	Resistant	Susceptible	Resistant	Resistant	Resistant	Resistant	Susceptible	Susceptible	Susceptible
11-0452	Positive	Positive	Resistant	Resistant	Susceptible	Susceptible	Susceptible	Resistant	Resistant	Resistant	Resistant	Resistant	Susceptible	Resistant	Resistant	Susceptible	Susceptible	Resistant	Resistant	Susceptible	Resistant	Resistant	Resistant	Resistant	Susceptible	Susceptible	Susceptible
11-0453	Positive	Positive	Resistant	Resistant	Resistant	Resistant	Resistant	Resistant	Resistant	Resistant	Resistant	Resistant	Resistant	Resistant	Resistant	Resistant	Resistant	Resistant	Resistant	Resistant	Resistant	Resistant	Resistant	Resistant	Resistant	Resistant	Resistant
11-0454	Positive	Negative	NULL	NULL	NULL	NULL	NULL	NULL	NULL	Resistant	Resistant	Indeterminate	Indeterminate	Resistant	Resistant	Resistant	Resistant	Resistant	Resistant	Resistant	Resistant	Indeterminate	Resistant	Resistant	Indeterminate	Indeterminate	Indeterminate
11-0455	Negative	Negative	NULL	NULL	NULL	NULL	NULL	NULL	NULL	Indeterminate	Indeterminate	Indeterminate	Indeterminate	Not Done	Not Done	Not Done	Not Done	Not Done	Not Done	Not Done	Resistant	Indeterminate	Resistant	Resistant	Susceptible	Susceptible	Susceptible
11-0456	Positive	Positive	Susceptible	Susceptible	Susceptible	Susceptible	Susceptible	Susceptible	Susceptible	Susceptible	Susceptible	Susceptible	Susceptible	Susceptible	Susceptible	Susceptible	Susceptible	Susceptible	Susceptible	Susceptible	Susceptible	Susceptible	Susceptible	Susceptible	Susceptible	Susceptible	Susceptible
11-0457	Positive	Positive	Resistant	Resistant	Susceptible	Susceptible	Susceptible	Susceptible	Susceptible	Resistant	Resistant	Susceptible	Susceptible	Resistant	Resistant	Susceptible	Susceptible	Susceptible	Susceptible	Susceptible	Resistant	Resistant	Susceptible	Susceptible	Susceptible	Susceptible	Susceptible
11-0458	Positive	Positive	Resistant	Resistant	Susceptible	Susceptible	Susceptible	Resistant	Resistant	Resistant	Resistant	Resistant	Susceptible	Resistant	Resistant	Susceptible	Susceptible	Resistant	Resistant	Susceptible	Resistant	Indeterminate	Resistant	Resistant	Susceptible	Susceptible	Susceptible
11-0459	Positive	Positive	Resistant	Resistant	Susceptible	Susceptible	Susceptible	Resistant	Resistant	Indeterminate	Indeterminate	Indeterminate	Indeterminate	Resistant	Resistant	Susceptible	Susceptible	Resistant	Resistant	Susceptible	Resistant	Resistant	Resistant	Resistant	Susceptible	Susceptible	Susceptible
11-0460	Positive	Positive	Susceptible	Susceptible	Susceptible	Susceptible	Susceptible	Susceptible	Susceptible	Susceptible	Susceptible	Susceptible	Susceptible	Susceptible	Susceptible	Susceptible	Susceptible	Susceptible	Susceptible	Susceptible	Susceptible	Susceptible	Susceptible	Susceptible	Susceptible	Susceptible	Susceptible
11-0461	Negative	Negative	NULL	NULL	NULL	NULL	NULL	NULL	NULL	Indeterminate	Indeterminate	Indeterminate	Indeterminate	Not Done	Not Done	Not Done	Not Done	Not Done	Not Done	Not Done	Resistant	Indeterminate	Resistant	Resistant	Indeterminate	Indeterminate	Indeterminate
11-0462	Positive	Positive	Resistant	Resistant	Susceptible	Susceptible	Susceptible	Susceptible	Susceptible	Resistant	Resistant	Susceptible	Susceptible	Resistant	Resistant	Susceptible	Susceptible	Susceptible	Susceptible	Susceptible	Resistant	Resistant	Susceptible	Susceptible	Susceptible	Susceptible	Susceptible
11-0463	Negative	Positive	Resistant	Resistant	Susceptible	Susceptible	Susceptible	Resistant	Resistant	Indeterminate	Indeterminate	Indeterminate	Indeterminate	Contaminated	Contaminated	Contaminated	Contaminated	Contaminated	Contaminated	Contaminated	Resistant	Indeterminate	Resistant	Resistant	Susceptible	Susceptible	Susceptible
11-0464	Positive	Negative	NULL	NULL	NULL	NULL	NULL	NULL	NULL	Indeterminate	Indeterminate	Indeterminate	Indeterminate	Not Done	Not Done	Not Done	Not Done	Not Done	Not Done	Not Done	Resistant	Indeterminate	Indeterminate	Indeterminate	Susceptible	Susceptible	Susceptible
11-0465	Negative	Negative	NULL	NULL	NULL	NULL	NULL	NULL	NULL	Indeterminate	Indeterminate	Indeterminate	Indeterminate	Not Done	Not Done	Not Done	Not Done	Not Done	Not Done	Not Done	Resistant	Indeterminate	Indeterminate	Indeterminate	Indeterminate	Indeterminate	Indeterminate
11-0466	Positive	Positive	Resistant	Resistant	Susceptible	Susceptible	Susceptible	Resistant	Resistant	Resistant	Resistant	Resistant	Susceptible	Resistant	Resistant	Susceptible	Susceptible	Resistant	Resistant	Susceptible	Resistant	Resistant	Resistant	Resistant	Susceptible	Susceptible	Susceptible
11-0467	Positive	Positive	Resistant	Resistant	Susceptible	Susceptible	Susceptible	Resistant	Resistant	Resistant	Resistant	Resistant	Susceptible	Resistant	Resistant	Susceptible	Susceptible	Resistant	Resistant	Susceptible	Resistant	Resistant	Resistant	Resistant	Susceptible	Susceptible	Susceptible
11-0468	Negative	Negative	NULL	NULL	NULL	NULL	NULL	NULL	NULL	Indeterminate	Indeterminate	Indeterminate	Indeterminate	Not Done	Not Done	Not Done	Not Done	Not Done	Not Done	Not Done	Resistant	Indeterminate	Resistant	Resistant	Susceptible	Susceptible	Susceptible
11-0469	Positive	Positive	Resistant	Resistant	Susceptible	Susceptible	Susceptible	Resistant	Resistant	Resistant	Resistant	Resistant	Susceptible	Resistant	Resistant	Susceptible	Susceptible	Resistant	Resistant	Susceptible	Resistant	Resistant	Resistant	Resistant	Susceptible	Susceptible	Susceptible
11-0470	Positive	Positive	Resistant	Resistant	Susceptible	Susceptible	Susceptible	Resistant	Resistant	Resistant	Resistant	Resistant	Susceptible	Resistant	Resistant	Susceptible	Susceptible	Resistant	Resistant	Susceptible	Resistant	Resistant	Resistant	Resistant	Susceptible	Susceptible	Susceptible
11-0471	Positive	Positive	Resistant	Resistant	Susceptible	Susceptible	Susceptible	Susceptible	Susceptible	Resistant	Resistant	Susceptible	Susceptible	Resistant	Resistant	Susceptible	Susceptible	Susceptible	Susceptible	Susceptible	Resistant	Resistant	Susceptible	Susceptible	Susceptible	Susceptible	Susceptible
11-0472	Positive	Positive	Resistant	Resistant	Susceptible	Susceptible	Susceptible	Resistant	Resistant	Resistant	Resistant	Resistant	Susceptible	Resistant	Resistant	Susceptible	Susceptible	Resistant	Resistant	Susceptible	Resistant	Resistant	Resistant	Resistant	Susceptible	Susceptible	Susceptible
11-0473	Positive	Positive	Resistant	Resistant	Resistant	Resistant	Resistant	Resistant	Resistant	Resistant	Resistant	Resistant	Indeterminate	Resistant	Resistant	Resistant	Resistant	Resistant	Resistant	Resistant	Resistant	Resistant	Resistant	Resistant	Resistant	Resistant	Resistant
11-0474	Negative	Positive	Resistant	Resistant	Susceptible	Susceptible	Susceptible	Susceptible	Susceptible	Indeterminate	Indeterminate	Indeterminate	Indeterminate	Not Done	Not Done	Not Done	Not Done	Not Done	Not Done	Not Done	Resistant	Indeterminate	Indeterminate	Indeterminate	Susceptible	Susceptible	Susceptible
11-0475	Positive	Positive	Resistant	Resistant	Susceptible	Susceptible	Susceptible	Resistant	Resistant	Resistant	Resistant	Resistant	Indeterminate	Resistant	Resistant	Susceptible	Susceptible	Resistant	Resistant	Susceptible	Resistant	Resistant	Resistant	Resistant	Susceptible	Susceptible	Susceptible
11-0476	Negative	Negative	NULL	NULL	NULL	NULL	NULL	NULL	NULL	Indeterminate	Indeterminate	Indeterminate	Indeterminate	Not Done	Not Done	Not Done	Not Done	Not Done	Not Done	Not Done	Indeterminate	Indeterminate	Indeterminate	Indeterminate	Indeterminate	Indeterminate	Indeterminate
11-0477	Negative	Negative	NULL	NULL	NULL	NULL	NULL	NULL	NULL	Indeterminate	Indeterminate	Indeterminate	Indeterminate	Not Done	Not Done	Not Done	Not Done	Not Done	Not Done	Not Done	Resistant	Indeterminate	Indeterminate	Indeterminate	Indeterminate	Indeterminate	Indeterminate
11-0478	Positive	Positive	Resistant	Resistant	Susceptible	Susceptible	Susceptible	Susceptible	Susceptible	Resistant	Resistant	Susceptible	Susceptible	Resistant	Resistant	Susceptible	Susceptible	Susceptible	Susceptible	Susceptible	Resistant	Indeterminate	Susceptible	Susceptible	Susceptible	Susceptible	Susceptible
11-0479	Positive	Positive	Susceptible	Susceptible	Susceptible	Susceptible	Susceptible	Susceptible	Susceptible	Susceptible	Susceptible	Susceptible	Susceptible	Contaminated	Contaminated	Contaminated	Contaminated	Contaminated	Contaminated	Contaminated	Susceptible	Indeterminate	Susceptible	Susceptible	Susceptible	Susceptible	Susceptible
11-0480	Positive	Positive	Resistant	Resistant	Susceptible	Susceptible	Susceptible	Susceptible	Susceptible	Resistant	Resistant	Susceptible	Susceptible	Resistant	Resistant	Susceptible	Susceptible	Susceptible	Susceptible	Susceptible	Resistant	Resistant	Susceptible	Susceptible	Susceptible	Susceptible	Susceptible
11-0481	Positive	Positive	Susceptible	Susceptible	Susceptible	Susceptible	Susceptible	Susceptible	Susceptible	Susceptible	Susceptible	Susceptible	Susceptible	Susceptible	Susceptible	Susceptible	Susceptible	Susceptible	Susceptible	Susceptible	Susceptible	Susceptible	Susceptible	Susceptible	Susceptible	Susceptible	Susceptible
11-0482	Positive	Positive	Resistant	Resistant	Susceptible	Susceptible	Susceptible	Resistant	Resistant	Resistant	Resistant	Resistant	Susceptible	Resistant	Resistant	Susceptible	Susceptible	Resistant	Resistant	Susceptible	Resistant	Indeterminate	Resistant	Resistant	Susceptible	Susceptible	Susceptible
11-0483	Positive	Negative	NULL	NULL	NULL	NULL	NULL	NULL	NULL	Indeterminate	Indeterminate	Indeterminate	Indeterminate	Not Done	Not Done	Not Done	Not Done	Not Done	Not Done	Not Done	Resistant	Indeterminate	Indeterminate	Indeterminate	Indeterminate	Indeterminate	Indeterminate
11-0484	Negative	Positive	Resistant	Resistant	Resistant	Resistant	Resistant	Resistant	Resistant	Resistant	Resistant	Resistant	Indeterminate	Resistant	Resistant	Resistant	Resistant	Resistant	Resistant	Resistant	Resistant	Resistant	Resistant	Resistant	Indeterminate	Indeterminate	Indeterminate
11-0485	Positive	Positive	Susceptible	Susceptible	Susceptible	Susceptible	Susceptible	Susceptible	Susceptible	Susceptible	Susceptible	Susceptible	Indeterminate	Susceptible	Susceptible	Susceptible	Susceptible	Susceptible	Susceptible	Susceptible	Susceptible	Indeterminate	Susceptible	Susceptible	Susceptible	Susceptible	Susceptible
11-0486	Positive	Positive	Resistant	Resistant	Susceptible	Susceptible	Susceptible	Resistant	Resistant	Resistant	Resistant	Resistant	Susceptible	Resistant	Resistant	Susceptible	Susceptible	Resistant	Resistant	Susceptible	Resistant	Indeterminate	Resistant	Resistant	Susceptible	Susceptible	Susceptible
11-0487	Positive	Positive	Resistant	Resistant	Susceptible	Susceptible	Susceptible	Susceptible	Susceptible	Resistant	Resistant	Susceptible	Susceptible	Resistant	Resistant	Susceptible	Susceptible	Susceptible	Susceptible	Susceptible	Resistant	Resistant	Susceptible	Susceptible	Susceptible	Susceptible	Susceptible
11-0488	Positive	Positive	Resistant	Resistant	Susceptible	Susceptible	Susceptible	Resistant	Resistant	Resistant	Resistant	Indeterminate	Susceptible	Resistant	Resistant	Susceptible	Susceptible	Resistant	Resistant	Susceptible	Resistant	Indeterminate	Indeterminate	Indeterminate	Susceptible	Susceptible	Susceptible
11-0489	Positive	Positive	Resistant	Resistant	Susceptible	Susceptible	Susceptible	Susceptible	Susceptible	Resistant	Resistant	Susceptible	Susceptible	Resistant	Resistant	Susceptible	Susceptible	Susceptible	Susceptible	Susceptible	Resistant	Resistant	Susceptible	Susceptible	Susceptible	Susceptible	Susceptible
11-0490	Positive	Positive	Resistant	Resistant	Susceptible	Susceptible	Susceptible	Resistant	Resistant	Resistant	Resistant	Resistant	Susceptible	Resistant	Resistant	Susceptible	Susceptible	Resistant	Resistant	Susceptible	Resistant	Resistant	Resistant	Resistant	Susceptible	Susceptible	Susceptible
11-0491	Positive	Positive	Resistant	Resistant	Susceptible	Susceptible	Susceptible	Susceptible	Susceptible	Susceptible	Resistant	Susceptible	Susceptible	Resistant	Resistant	Susceptible	Susceptible	Susceptible	Susceptible	Susceptible	Resistant	Indeterminate	Susceptible	Susceptible	Susceptible	Susceptible	Susceptible
11-0492	Negative	Negative	NULL	NULL	NULL	NULL	NULL	NULL	NULL	Indeterminate	Indeterminate	Indeterminate	Indeterminate	Not Done	Not Done	Not Done	Not Done	Not Done	Not Done	Not Done	Resistant	Indeterminate	Indeterminate	Indeterminate	Indeterminate	Indeterminate	Indeterminate
11-0493	Negative	Positive	Resistant	Resistant	Susceptible	Susceptible	Susceptible	Resistant	Resistant	Resistant	Resistant	Indeterminate	Susceptible	Contaminated	Contaminated	Contaminated	Contaminated	Contaminated	Contaminated	Contaminated	Resistant	MUT-I	Resistant	Resistant	Susceptible	Susceptible	Susceptible
11-0494	Positive	Positive	Susceptible	Susceptible	Susceptible	Susceptible	Susceptible	Susceptible	Susceptible	Susceptible	Susceptible	Susceptible	Susceptible	Susceptible	Susceptible	Susceptible	Susceptible	Susceptible	Susceptible	Susceptible	Susceptible	Indeterminate	Susceptible	Susceptible	Susceptible	Susceptible	Susceptible
11-0495	Positive	Positive	Resistant	Resistant	Susceptible	Susceptible	Susceptible	Resistant	Resistant	Resistant	Resistant	Resistant	Susceptible	Resistant	Resistant	Susceptible	Susceptible	Resistant	Resistant	Susceptible	Resistant	Resistant	Resistant	Resistant	Susceptible	Susceptible	Susceptible
11-0496	Positive	Positive	Resistant	Resistant	Susceptible	Susceptible	Susceptible	Resistant	Resistant	Resistant	Resistant	Resistant	Susceptible	Resistant	Resistant	Susceptible	Susceptible	Resistant	Resistant	Susceptible	Resistant	Resistant	Resistant	Resistant	Susceptible	Susceptible	Susceptible
11-0497	Positive	Positive	Susceptible	Susceptible	Susceptible	Susceptible	Susceptible	Susceptible	Susceptible	Susceptible	Susceptible	Susceptible	Susceptible	Susceptible	Susceptible	Susceptible	Susceptible	Susceptible	Susceptible	Susceptible	Susceptible	Susceptible	Susceptible	Susceptible	Susceptible	Susceptible	Susceptible
11-0498	Positive	Positive	Resistant	Resistant	Susceptible	Susceptible	Susceptible	Resistant	Resistant	Resistant	Resistant	Resistant	Susceptible	Resistant	Resistant	Susceptible	Susceptible	Resistant	Resistant	Susceptible	Resistant	Resistant	Resistant	Resistant	Susceptible	Susceptible	Susceptible
11-0499	Negative	Negative	NULL	NULL	NULL	NULL	NULL	NULL	NULL	Indeterminate	Indeterminate	Indeterminate	Indeterminate	Not Done	Not Done	Not Done	Not Done	Not Done	Not Done	Not Done	Resistant	Indeterminate	Indeterminate	Indeterminate	Indeterminate	Indeterminate	Indeterminate
11-0500	Positive	Positive	Resistant	Resistant	Susceptible	Susceptible	Susceptible	Resistant	Resistant	Indeterminate	Resistant	Resistant	Susceptible	Resistant	Resistant	Susceptible	Susceptible	Resistant	Resistant	Susceptible	Resistant	Indeterminate	Resistant	Resistant	Susceptible	Susceptible	Susceptible
11-0501	Negative	Negative	NULL	NULL	NULL	NULL	NULL	NULL	NULL	Indeterminate	Indeterminate	Indeterminate	Indeterminate	Not Done	Not Done	Not Done	Not Done	Not Done	Not Done	Not Done	Resistant	Indeterminate	Susceptible	Susceptible	Indeterminate	Indeterminate	Indeterminate
11-0502	Positive	Positive	Susceptible	Susceptible	Susceptible	Susceptible	Susceptible	Susceptible	Susceptible	Susceptible	Susceptible	Susceptible	Susceptible	Susceptible	Susceptible	Susceptible	Susceptible	Susceptible	Susceptible	Susceptible	Susceptible	Indeterminate	Susceptible	Susceptible	Susceptible	Susceptible	Susceptible
11-0503	Positive	Positive	Susceptible	Susceptible	Susceptible	Susceptible	Susceptible	Susceptible	Susceptible	Susceptible	Susceptible	Susceptible	Susceptible	Susceptible	Susceptible	Susceptible	Susceptible	Susceptible	Susceptible	Susceptible	Susceptible	Susceptible	Susceptible	Susceptible	Susceptible	Susceptible	Susceptible
11-0504	Negative	Positive	Resistant	Resistant	Susceptible	Susceptible	Susceptible	Resistant	Resistant	Resistant	Resistant	Resistant	Susceptible	Resistant	Resistant	Susceptible	Susceptible	Resistant	Resistant	Susceptible	Resistant	Resistant	Resistant	Resistant	Susceptible	Susceptible	Susceptible
11-0505	Negative	Negative	NULL	NULL	NULL	NULL	NULL	NULL	NULL	Indeterminate	Indeterminate	Indeterminate	Indeterminate	Not Done	Not Done	Not Done	Not Done	Not Done	Not Done	Not Done	Indeterminate	Indeterminate	Indeterminate	Indeterminate	Indeterminate	Indeterminate	Indeterminate
11-0506	Positive	Positive	Resistant	Resistant	Susceptible	Susceptible	Susceptible	Resistant	Resistant	Resistant	Resistant	Resistant	Susceptible	Resistant	Resistant	Susceptible	Susceptible	Resistant	Resistant	Susceptible	Resistant	Resistant	Resistant	Resistant	Susceptible	Susceptible	Susceptible
11-0507	Positive	Negative	NULL	NULL	NULL	NULL	NULL	NULL	NULL	Indeterminate	Indeterminate	Indeterminate	Indeterminate	Not Done	Not Done	Not Done	Not Done	Not Done	Not Done	Not Done	Resistant	Indeterminate	Indeterminate	Indeterminate	Indeterminate	Indeterminate	Indeterminate
11-0508	Positive	Positive	Resistant	Resistant	Susceptible	Susceptible	Susceptible	Susceptible	Susceptible	Resistant	Resistant	Indeterminate	Indeterminate	Resistant	Resistant	Susceptible	Susceptible	Susceptible	Susceptible	Susceptible	Resistant	Resistant	Indeterminate	Indeterminate	Susceptible	Susceptible	Susceptible
11-0509	Positive	Positive	Resistant	Resistant	Susceptible	Susceptible	Susceptible	Resistant	Resistant	Indeterminate	Indeterminate	Indeterminate	Indeterminate	Not Done	Not Done	Not Done	Not Done	Not Done	Not Done	Not Done	Resistant	Indeterminate	Indeterminate	Indeterminate	Indeterminate	Indeterminate	Indeterminate
11-0511	Negative	Negative	NULL	NULL	NULL	NULL	NULL	NULL	NULL	Indeterminate	Indeterminate	Indeterminate	Indeterminate	Contaminated	Contaminated	Contaminated	Contaminated	Contaminated	Contaminated	Contaminated	Indeterminate	Indeterminate	Indeterminate	Indeterminate	Susceptible	Susceptible	Susceptible
11-0512	Positive	Positive	Resistant	Resistant	Susceptible	Susceptible	Susceptible	Resistant	Resistant	Resistant	Resistant	Resistant	Susceptible	Resistant	Resistant	Susceptible	Susceptible	Resistant	Resistant	Susceptible	Resistant	Resistant	Resistant	Resistant	Susceptible	Susceptible	Susceptible
11-0513	Positive	Positive	Resistant	Resistant	Susceptible	Susceptible	Susceptible	Susceptible	Susceptible	Resistant	Resistant	Susceptible	Susceptible	Resistant	Resistant	Susceptible	Susceptible	Susceptible	Susceptible	Susceptible	Resistant	Resistant	Susceptible	Susceptible	Susceptible	Susceptible	Susceptible
11-0514	Positive	Positive	Resistant	Resistant	Susceptible	Susceptible	Susceptible	Resistant	Resistant	Resistant	Resistant	Resistant	Susceptible	Resistant	Resistant	Susceptible	Susceptible	Resistant	Resistant	Susceptible	Resistant	Resistant	Resistant	Resistant	Susceptible	Susceptible	Susceptible
11-0515	Negative	Negative	NULL	NULL	NULL	NULL	NULL	NULL	NULL	Indeterminate	Indeterminate	Indeterminate	Indeterminate	Contaminated	Contaminated	Contaminated	Contaminated	Contaminated	Contaminated	Contaminated	Resistant	Indeterminate	Indeterminate	Indeterminate	Indeterminate	Indeterminate	Indeterminate
11-0516	Positive	Positive	Resistant	Resistant	Susceptible	Susceptible	Susceptible	Resistant	Resistant	Resistant	Resistant	Resistant	Susceptible	Resistant	Resistant	Susceptible	Susceptible	Resistant	Resistant	Susceptible	Resistant	Resistant	Resistant	Resistant	Susceptible	Susceptible	Susceptible
11-0517	Negative	Negative	NULL	NULL	NULL	NULL	NULL	NULL	NULL	Resistant	Susceptible	Susceptible	Susceptible	Not Done	Not Done	Not Done	Not Done	Not Done	Not Done	Not Done	Susceptible	Susceptible	Susceptible	Susceptible	Susceptible	Susceptible	Susceptible
11-0518	Positive	Positive	Resistant	Resistant	Susceptible	Susceptible	Susceptible	Resistant	Resistant	Resistant	Resistant	Resistant	Susceptible	Resistant	Resistant	Susceptible	Susceptible	Resistant	Resistant	Susceptible	Resistant	Resistant	Resistant	Resistant	Susceptible	Susceptible	Susceptible
11-0519	Positive	Positive	Resistant	Resistant	Susceptible	Susceptible	Susceptible	Resistant	Resistant	Resistant	Resistant	Resistant	Susceptible	Resistant	Resistant	Susceptible	Susceptible	Resistant	Resistant	Susceptible	Resistant	Resistant	Resistant	Resistant	Susceptible	Susceptible	Susceptible
11-0521	Positive	Positive	Resistant	Resistant	Susceptible	Susceptible	Susceptible	Resistant	Resistant	Resistant	Resistant	Resistant	Susceptible	Resistant	Resistant	Susceptible	Susceptible	Resistant	Resistant	Susceptible	Resistant	Resistant	Resistant	Resistant	Susceptible	Susceptible	Susceptible
11-0522	Negative	Negative	NULL	NULL	NULL	NULL	NULL	NULL	NULL	Indeterminate	Indeterminate	Indeterminate	Indeterminate	Not Done	Not Done	Not Done	Not Done	Not Done	Not Done	Not Done	Resistant	Indeterminate	Indeterminate	Indeterminate	Indeterminate	Indeterminate	Indeterminate
11-0523	Negative	Positive	Resistant	Resistant	Susceptible	Susceptible	Susceptible	Resistant	Resistant	Indeterminate	Indeterminate	Indeterminate	Indeterminate	Not Done	Not Done	Not Done	Not Done	Not Done	Not Done	Not Done	Resistant	Susceptible	Resistant	Resistant	Susceptible	Susceptible	Susceptible
11-0524	Positive	Negative	NULL	NULL	NULL	NULL	NULL	NULL	NULL	Indeterminate	Indeterminate	Indeterminate	Indeterminate	Not Done	Not Done	Not Done	Not Done	Not Done	Not Done	Not Done	Indeterminate	Indeterminate	Indeterminate	Indeterminate	Indeterminate	Indeterminate	Indeterminate
11-0525	Negative	Negative	NULL	NULL	NULL	NULL	NULL	NULL	NULL	Indeterminate	Indeterminate	Indeterminate	Indeterminate	Not Done	Not Done	Not Done	Not Done	Not Done	Not Done	Not Done	Indeterminate	Indeterminate	Indeterminate	Indeterminate	Indeterminate	Indeterminate	Indeterminate
11-0526	Positive	Positive	Resistant	Resistant	Susceptible	Susceptible	Susceptible	Resistant	Resistant	Resistant	Resistant	Resistant	Susceptible	Not Done	Not Done	Not Done	Not Done	Not Done	Not Done	Not Done	Resistant	Resistant	Resistant	Resistant	Susceptible	Susceptible	Susceptible
11-0527	Negative	Negative	NULL	NULL	NULL	NULL	NULL	NULL	NULL	Indeterminate	Indeterminate	Indeterminate	Indeterminate	Contaminated	Contaminated	Contaminated	Contaminated	Contaminated	Contaminated	Contaminated	Resistant	Indeterminate	Indeterminate	Indeterminate	Susceptible	Susceptible	Susceptible
11-0528	Positive	Negative	NULL	NULL	NULL	NULL	NULL	NULL	NULL	Indeterminate	Indeterminate	Indeterminate	Indeterminate	Not Done	Not Done	Not Done	Not Done	Not Done	Not Done	Not Done	Indeterminate	Indeterminate	Indeterminate	Indeterminate	Susceptible	Susceptible	Susceptible
11-0529	Positive	Positive	Resistant	Resistant	Susceptible	Susceptible	Susceptible	Resistant	Resistant	Resistant	Resistant	Indeterminate	Susceptible	Resistant	Resistant	Susceptible	Susceptible	Resistant	Resistant	Susceptible	Resistant	Resistant	Resistant	Resistant	Susceptible	Susceptible	Susceptible
11-0530	Positive	Positive	Resistant	Resistant	Susceptible	Susceptible	Susceptible	Susceptible	Susceptible	Resistant	Resistant	Susceptible	Susceptible	Resistant	Resistant	Susceptible	Susceptible	Susceptible	Susceptible	Susceptible	Resistant	Resistant	Susceptible	Susceptible	Susceptible	Susceptible	Susceptible
11-0531	Positive	Positive	Resistant	Resistant	Susceptible	Susceptible	Susceptible	Susceptible	Susceptible	Resistant	Resistant	Susceptible	Susceptible	Resistant	Resistant	Susceptible	Susceptible	Susceptible	Susceptible	Susceptible	Resistant	Resistant	Susceptible	Susceptible	Susceptible	Susceptible	Susceptible
11-0532	Positive	Positive	Resistant	Resistant	Resistant	Resistant	Resistant	Resistant	Resistant	Resistant	Resistant	Resistant	Resistant	Resistant	Resistant	Resistant	Resistant	Resistant	Resistant	Resistant	Resistant	Resistant	Resistant	Resistant	Resistant	Resistant	Resistant
11-0533	Positive	Positive	Resistant	Resistant	Resistant	Resistant	Resistant	Susceptible	Susceptible	Resistant	Resistant	Susceptible	Resistant	Not Done	Not Done	Not Done	Not Done	Not Done	Not Done	Not Done	Resistant	Indeterminate	Susceptible	Susceptible	Resistant	Resistant	Resistant
11-0534	Positive	Positive	Resistant	Resistant	Susceptible	Susceptible	Susceptible	Resistant	Resistant	Resistant	Resistant	Resistant	Susceptible	Resistant	Resistant	Susceptible	Susceptible	Resistant	Resistant	Susceptible	Resistant	Resistant	Resistant	Resistant	Susceptible	Susceptible	Susceptible
11-0535	Positive	Positive	Resistant	Resistant	Resistant	Resistant	Resistant	Resistant	Resistant	Resistant	Resistant	Indeterminate	Resistant	Resistant	Resistant	Resistant	Resistant	Resistant	Resistant	Resistant	Resistant	Resistant	Susceptible	Susceptible	Resistant	Resistant	Resistant
11-0536	Positive	Positive	Resistant	Resistant	Susceptible	Susceptible	Susceptible	Resistant	Resistant	Susceptible	Resistant	Indeterminate	Susceptible	Resistant	Resistant	Susceptible	Susceptible	Resistant	Resistant	Susceptible	Resistant	Resistant	Resistant	Resistant	Susceptible	Susceptible	Susceptible
11-0537	Positive	Positive	Resistant	Resistant	Susceptible	Susceptible	Susceptible	Resistant	Resistant	Resistant	Resistant	Resistant	Susceptible	Resistant	Resistant	Susceptible	Susceptible	Resistant	Resistant	Susceptible	Resistant	Resistant	Resistant	Resistant	Susceptible	Susceptible	Susceptible
11-0538	Positive	Positive	Resistant	Resistant	Resistant	Resistant	Resistant	Resistant	Resistant	Resistant	Resistant	Resistant	Resistant	Resistant	Resistant	Resistant	Resistant	Resistant	Resistant	Resistant	Resistant	Resistant	Resistant	Resistant	Resistant	Resistant	Resistant
11-0539	Positive	Positive	Resistant	Resistant	Susceptible	Susceptible	Susceptible	Resistant	Resistant	Resistant	Resistant	Resistant	Susceptible	Resistant	Resistant	Susceptible	Susceptible	Resistant	Resistant	Susceptible	Resistant	Resistant	Resistant	Resistant	Susceptible	Susceptible	Susceptible
11-0540	Positive	Negative	NULL	NULL	NULL	NULL	NULL	NULL	NULL	Indeterminate	Indeterminate	Indeterminate	Indeterminate	Not Done	Not Done	Not Done	Not Done	Not Done	Not Done	Not Done	Resistant	Resistant	Indeterminate	Indeterminate	Indeterminate	Indeterminate	Indeterminate
11-0541	Positive	Negative	NULL	NULL	NULL	NULL	NULL	NULL	NULL	Resistant	Resistant	Susceptible	Susceptible	Not Done	Not Done	Not Done	Not Done	Not Done	Not Done	Not Done	Resistant	Resistant	Susceptible	Susceptible	Susceptible	Susceptible	Susceptible
11-0542	Positive	Positive	Resistant	Resistant	Susceptible	Susceptible	Susceptible	Resistant	Resistant	Resistant	Resistant	Resistant	Susceptible	Resistant	Resistant	Susceptible	Susceptible	Resistant	Resistant	Susceptible	Resistant	Resistant	Resistant	Resistant	Susceptible	Susceptible	Susceptible
11-0543	Positive	Positive	Resistant	Resistant	Resistant	Resistant	Resistant	Resistant	Resistant	Resistant	Resistant	Resistant	Indeterminate	Resistant	Resistant	Resistant	Resistant	Resistant	Resistant	Resistant	Resistant	Resistant	Resistant	Resistant	Resistant	Resistant	Resistant
11-0544	Positive	Negative	NULL	NULL	NULL	NULL	NULL	NULL	NULL	Susceptible	Susceptible	Susceptible	Susceptible	Not Done	Not Done	Not Done	Not Done	Not Done	Not Done	Not Done	Susceptible	Susceptible	Susceptible	Susceptible	Susceptible	Susceptible	Susceptible
11-0545	Positive	Positive	Resistant	Resistant	Susceptible	Susceptible	Susceptible	Resistant	Resistant	Resistant	Resistant	Resistant	Susceptible	Resistant	Resistant	Susceptible	Susceptible	Resistant	Resistant	Susceptible	Resistant	Resistant	Resistant	Resistant	Susceptible	Susceptible	Susceptible
11-0546	Positive	Positive	Resistant	Resistant	Susceptible	Susceptible	Susceptible	Susceptible	Susceptible	Resistant	Resistant	Susceptible	Susceptible	Resistant	Resistant	Susceptible	Susceptible	Susceptible	Susceptible	Susceptible	Resistant	Resistant	Susceptible	Susceptible	Susceptible	Susceptible	Susceptible
11-0547	Positive	Positive	Susceptible	Susceptible	Susceptible	Susceptible	Susceptible	Susceptible	Susceptible	Indeterminate	Indeterminate	Indeterminate	Indeterminate	Resistant	Resistant	Susceptible	Susceptible	Resistant	Resistant	Susceptible	Susceptible	Susceptible	Susceptible	Susceptible	Susceptible	Susceptible	Susceptible
11-0548	Positive	Positive	Resistant	Resistant	Resistant	Resistant	Resistant	Resistant	Resistant	Resistant	Resistant	Resistant	Indeterminate	Resistant	Resistant	Resistant	Resistant	Resistant	Resistant	Resistant	Resistant	Resistant	Resistant	Resistant	Susceptible	Susceptible	Susceptible
11-0549	Positive	Positive	Resistant	Resistant	Susceptible	Susceptible	Susceptible	Resistant	Resistant	Resistant	Resistant	Resistant	Susceptible	Resistant	Resistant	Susceptible	Susceptible	Resistant	Resistant	Susceptible	Resistant	Resistant	Resistant	Resistant	Susceptible	Susceptible	Susceptible
11-0550	Positive	Negative	NULL	NULL	NULL	NULL	NULL	NULL	NULL	Indeterminate	Indeterminate	Indeterminate	Indeterminate	Not Done	Not Done	Not Done	Not Done	Not Done	Not Done	Not Done	Resistant	Indeterminate	Indeterminate	Indeterminate	Susceptible	Susceptible	Susceptible
11-0551	Positive	Positive	Susceptible	Susceptible	Susceptible	Susceptible	Susceptible	Susceptible	Susceptible	Susceptible	Susceptible	Susceptible	Susceptible	Susceptible	Susceptible	Susceptible	Susceptible	Susceptible	Susceptible	Susceptible	Susceptible	Susceptible	Susceptible	Susceptible	Susceptible	Susceptible	Susceptible
11-0553	Positive	Positive	Resistant	Resistant	Susceptible	Susceptible	Susceptible	Resistant	Resistant	Resistant	Resistant	Resistant	Susceptible	Resistant	Resistant	Susceptible	Susceptible	Resistant	Resistant	Susceptible	Resistant	Resistant	Resistant	Resistant	Susceptible	Susceptible	Susceptible
11-0554	Positive	Positive	Resistant	Resistant	Susceptible	Susceptible	Susceptible	Resistant	Resistant	Resistant	Resistant	Resistant	Susceptible	Resistant	Resistant	Susceptible	Susceptible	Resistant	Resistant	Susceptible	Resistant	Resistant	Resistant	Resistant	Susceptible	Susceptible	Susceptible
11-0555	Positive	Negative	NULL	NULL	NULL	NULL	NULL	NULL	NULL	Indeterminate	Indeterminate	Indeterminate	Indeterminate	Not Done	Not Done	Not Done	Not Done	Not Done	Not Done	Not Done	Resistant	Resistant	Indeterminate	Indeterminate	Indeterminate	Indeterminate	Indeterminate
11-0556	Positive	Positive	Resistant	Resistant	Resistant	Resistant	Resistant	Resistant	Resistant	Resistant	Resistant	Resistant	Resistant	Resistant	Resistant	Resistant	Resistant	Resistant	Resistant	Resistant	Resistant	Resistant	Resistant	Resistant	Resistant	Resistant	Resistant
11-0557	Positive	Positive	Susceptible	Susceptible	Susceptible	Susceptible	Susceptible	Susceptible	Susceptible	Susceptible	Susceptible	Susceptible	Susceptible	Contaminated	Contaminated	Contaminated	Contaminated	Contaminated	Contaminated	Contaminated	Susceptible	Susceptible	Susceptible	Susceptible	Susceptible	Susceptible	Susceptible
11-0558	Positive	Positive	Resistant	Resistant	Susceptible	Susceptible	Susceptible	Resistant	Resistant	Resistant	Resistant	Resistant	Susceptible	Resistant	Resistant	Susceptible	Susceptible	Resistant	Resistant	Susceptible	Resistant	Resistant	Resistant	Resistant	Susceptible	Susceptible	Susceptible
11-0559	Positive	Positive	Resistant	Resistant	Susceptible	Susceptible	Susceptible	Resistant	Resistant	Resistant	Resistant	Resistant	Susceptible	Resistant	Resistant	Susceptible	Susceptible	Resistant	Resistant	Susceptible	Resistant	Resistant	Resistant	Resistant	Susceptible	Susceptible	Susceptible
11-0561	Positive	Positive	Resistant	Resistant	Susceptible	Susceptible	Susceptible	Resistant	Resistant	Resistant	Resistant	Resistant	Susceptible	Resistant	Resistant	Susceptible	Susceptible	Resistant	Resistant	Susceptible	Resistant	Resistant	Resistant	Resistant	Susceptible	Susceptible	Susceptible
11-0562	Positive	Negative	NULL	NULL	NULL	NULL	NULL	NULL	NULL	Indeterminate	Indeterminate	Indeterminate	Indeterminate	Contaminated	Contaminated	Contaminated	Contaminated	Contaminated	Contaminated	Contaminated	Resistant	Resistant	Resistant	Resistant	Indeterminate	Indeterminate	Indeterminate
11-0563	Positive	Positive	Resistant	Resistant	Susceptible	Susceptible	Susceptible	Resistant	Resistant	Resistant	Resistant	Resistant	Susceptible	Resistant	Resistant	Susceptible	Susceptible	Resistant	Resistant	Susceptible	Resistant	Resistant	Resistant	Resistant	Susceptible	Susceptible	Susceptible
11-0564	Positive	Positive	Susceptible	Susceptible	Susceptible	Susceptible	Susceptible	Susceptible	Susceptible	Indeterminate	Indeterminate	Indeterminate	Indeterminate	Susceptible	Susceptible	Susceptible	Susceptible	Susceptible	Susceptible	Susceptible	Indeterminate	Indeterminate	Resistant	Resistant	Susceptible	Susceptible	Susceptible
11-0565	Positive	Positive	Resistant	Resistant	Susceptible	Susceptible	Susceptible	Resistant	Resistant	Resistant	Resistant	Resistant	Susceptible	Resistant	Resistant	Susceptible	Susceptible	Resistant	Resistant	Susceptible	Resistant	Resistant	Resistant	Resistant	Susceptible	Susceptible	Susceptible
11-0566	Positive	Positive	Resistant	Resistant	Resistant	Resistant	Resistant	Resistant	Resistant	Resistant	Resistant	Resistant	Resistant	Resistant	Resistant	Resistant	Resistant	Resistant	Resistant	Resistant	Resistant	Resistant	Resistant	Resistant	Resistant	Resistant	Resistant
11-0567	Positive	Positive	Resistant	Susceptible	Susceptible	Susceptible	Susceptible	Susceptible	Susceptible	Susceptible	Indeterminate	Susceptible	Susceptible	Resistant	Susceptible	Susceptible	Susceptible	Susceptible	Susceptible	Susceptible	Resistant	Indeterminate	Susceptible	Susceptible	Susceptible	Susceptible	Susceptible
11-0568	Positive	Positive	Resistant	Resistant	Resistant	Resistant	Resistant	Resistant	Resistant	Resistant	Resistant	Resistant	Resistant	Resistant	Resistant	Resistant	Resistant	Resistant	Resistant	Resistant	Resistant	Resistant	Resistant	Resistant	Resistant	Resistant	Resistant
11-0569	Positive	Positive	Resistant	Resistant	Susceptible	Susceptible	Susceptible	Resistant	Resistant	Resistant	Resistant	Resistant	Susceptible	Resistant	Resistant	Susceptible	Susceptible	Resistant	Resistant	Susceptible	Resistant	Resistant	Resistant	Resistant	Susceptible	Susceptible	Susceptible
11-0570	Positive	Positive	Resistant	Resistant	Susceptible	Susceptible	Susceptible	Susceptible	Susceptible	Resistant	Indeterminate	Susceptible	Indeterminate	Contaminated	Contaminated	Contaminated	Contaminated	Contaminated	Contaminated	Contaminated	Resistant	Resistant	Susceptible	Susceptible	Susceptible	Susceptible	Susceptible
11-0571	Positive	Positive	Resistant	Resistant	Susceptible	Susceptible	Susceptible	Susceptible	Susceptible	Resistant	Resistant	Susceptible	Susceptible	Resistant	Resistant	Susceptible	Susceptible	Susceptible	Susceptible	Susceptible	Indeterminate	Resistant	Susceptible	Susceptible	Susceptible	Susceptible	Susceptible
11-0572	Positive	Positive	Resistant	Resistant	Resistant	Resistant	Resistant	Resistant	Resistant	Resistant	Resistant	Resistant	Indeterminate	Resistant	Resistant	Resistant	Resistant	Resistant	Resistant	Resistant	Resistant	Resistant	Resistant	Resistant	Resistant	Resistant	Resistant
11-0573	Positive	Positive	Resistant	Resistant	Susceptible	Susceptible	Susceptible	Susceptible	Susceptible	Resistant	Resistant	Susceptible	Susceptible	Resistant	Resistant	Susceptible	Susceptible	Susceptible	Susceptible	Susceptible	Resistant	Resistant	Susceptible	Susceptible	Susceptible	Susceptible	Susceptible
11-0574	Positive	Positive	Susceptible	Susceptible	Susceptible	Susceptible	Susceptible	Susceptible	Susceptible	Susceptible	Susceptible	Susceptible	Susceptible	Susceptible	Susceptible	Susceptible	Susceptible	Susceptible	Susceptible	Susceptible	Susceptible	Susceptible	Susceptible	Susceptible	Susceptible	Susceptible	Susceptible
11-0575	Positive	Positive	Resistant	Resistant	Susceptible	Susceptible	Susceptible	Resistant	Resistant	Resistant	Resistant	Resistant	Susceptible	Resistant	Resistant	Susceptible	Susceptible	Resistant	Resistant	Susceptible	Resistant	Resistant	Resistant	Resistant	Susceptible	Susceptible	Susceptible
11-0576	Negative	Negative	NULL	NULL	NULL	NULL	NULL	NULL	NULL	Indeterminate	Indeterminate	Indeterminate	Indeterminate	Contaminated	Contaminated	Contaminated	Contaminated	Contaminated	Contaminated	Contaminated	Resistant	Indeterminate	Indeterminate	Indeterminate	Indeterminate	Indeterminate	Indeterminate
11-0577	Negative	Negative	NULL	NULL	NULL	NULL	NULL	NULL	NULL	Susceptible	Susceptible	Susceptible	Susceptible	Susceptible	Susceptible	Susceptible	Susceptible	Susceptible	Susceptible	Susceptible	Susceptible	Susceptible	Susceptible	Susceptible	Susceptible	Susceptible	Susceptible
11-0578	Negative	Negative	NULL	NULL	NULL	NULL	NULL	NULL	NULL	Indeterminate	Indeterminate	Indeterminate	Indeterminate	Not Done	Not Done	Not Done	Not Done	Not Done	Not Done	Not Done	Resistant	Resistant	Indeterminate	Indeterminate	Indeterminate	Indeterminate	Indeterminate
11-0579	Positive	Positive	Resistant	Resistant	Susceptible	Susceptible	Susceptible	Resistant	Resistant	Resistant	Resistant	Resistant	Susceptible	Resistant	Resistant	Susceptible	Susceptible	Resistant	Resistant	Susceptible	Resistant	Resistant	Resistant	Resistant	Susceptible	Susceptible	Susceptible
11-0580	Negative	Positive	Susceptible	Susceptible	Susceptible	Susceptible	Susceptible	Susceptible	Susceptible	Indeterminate	Indeterminate	Indeterminate	Indeterminate	Contaminated	Contaminated	Contaminated	Contaminated	Contaminated	Contaminated	Contaminated	Resistant	Susceptible	Indeterminate	Indeterminate	Susceptible	Susceptible	Susceptible
11-0581	Positive	Positive	Resistant	Resistant	Resistant	Resistant	Resistant	Resistant	Resistant	Resistant	Resistant	Resistant	Resistant	Resistant	Resistant	Resistant	Resistant	Resistant	Resistant	Resistant	Resistant	Resistant	Resistant	Resistant	Resistant	Resistant	Resistant
11-0582	Negative	Positive	Resistant	Resistant	Susceptible	Susceptible	Susceptible	Resistant	Resistant	Resistant	Resistant	Resistant	Susceptible	Resistant	Resistant	Susceptible	Susceptible	Resistant	Resistant	Susceptible	Resistant	Resistant	Resistant	Resistant	Susceptible	Susceptible	Susceptible
11-0583	Positive	Positive	Resistant	Resistant	Susceptible	Susceptible	Susceptible	Resistant	Resistant	Resistant	Resistant	Resistant	Susceptible	Resistant	Resistant	Susceptible	Susceptible	Resistant	Resistant	Susceptible	Resistant	Resistant	Resistant	Resistant	Susceptible	Susceptible	Susceptible
11-0584	Negative	Negative	NULL	NULL	NULL	NULL	NULL	NULL	NULL	Indeterminate	Indeterminate	Indeterminate	Indeterminate	Not Done	Not Done	Not Done	Not Done	Not Done	Not Done	Not Done	Resistant	Indeterminate	Susceptible	Susceptible	Indeterminate	Indeterminate	Indeterminate
11-0585	Negative	Positive	Not Done	Not Done	Not Done	Not Done	Not Done	Not Done	Not Done	Indeterminate	Indeterminate	Indeterminate	Indeterminate	Not Done	Not Done	Not Done	Not Done	Not Done	Not Done	Not Done	Resistant	Susceptible	Susceptible	Susceptible	Indeterminate	Indeterminate	Indeterminate
11-0586	Positive	Negative	NULL	NULL	NULL	NULL	NULL	NULL	NULL	Indeterminate	Indeterminate	Indeterminate	Indeterminate	Not Done	Not Done	Not Done	Not Done	Not Done	Not Done	Not Done	Indeterminate	Indeterminate	Indeterminate	Indeterminate	Resistant	Resistant	Resistant
11-0587	Positive	Positive	Resistant	Resistant	Susceptible	Susceptible	Susceptible	Resistant	Resistant	Resistant	Resistant	Resistant	Susceptible	Resistant	Resistant	Susceptible	Susceptible	Resistant	Resistant	Susceptible	Resistant	Resistant	Indeterminate	Indeterminate	Susceptible	Susceptible	Susceptible
11-0588	Positive	Positive	Resistant	Resistant	Resistant	Resistant	Resistant	Resistant	Resistant	Susceptible	Resistant	Resistant	Resistant	Contaminated	Contaminated	Contaminated	Contaminated	Contaminated	Contaminated	Contaminated	Resistant	Susceptible	Resistant	Resistant	Resistant	Resistant	Resistant
11-0589	Negative	Negative	NULL	NULL	NULL	NULL	NULL	NULL	NULL	Indeterminate	Indeterminate	Indeterminate	Indeterminate	Not Done	Not Done	Not Done	Not Done	Not Done	Not Done	Not Done	Resistant	Resistant	Indeterminate	Indeterminate	Susceptible	Susceptible	Susceptible
11-0590	Positive	Negative	NULL	NULL	NULL	NULL	NULL	NULL	NULL	Indeterminate	Indeterminate	Indeterminate	Indeterminate	Not Done	Not Done	Not Done	Not Done	Not Done	Not Done	Not Done	Indeterminate	Indeterminate	Indeterminate	Indeterminate	Indeterminate	Indeterminate	Indeterminate
11-0591	Positive	Negative	NULL	NULL	NULL	NULL	NULL	NULL	NULL	Susceptible	Susceptible	Susceptible	Indeterminate	Not Done	Not Done	Not Done	Not Done	Not Done	Not Done	Not Done	Susceptible	Susceptible	Susceptible	Susceptible	Susceptible	Susceptible	Susceptible
11-0592	Negative	Negative	NULL	NULL	NULL	NULL	NULL	NULL	NULL	Indeterminate	Indeterminate	Indeterminate	Indeterminate	Not Done	Not Done	Not Done	Not Done	Not Done	Not Done	Not Done	Indeterminate	Indeterminate	Indeterminate	Indeterminate	Susceptible	Susceptible	Susceptible
11-0593	Positive	Positive	Susceptible	Susceptible	Susceptible	Susceptible	Susceptible	Susceptible	Susceptible	Susceptible	Susceptible	Susceptible	Susceptible	Susceptible	Susceptible	Susceptible	Susceptible	Susceptible	Susceptible	Susceptible	Susceptible	Susceptible	Susceptible	Susceptible	Susceptible	Susceptible	Susceptible
11-0594	Positive	Negative	NULL	NULL	NULL	NULL	NULL	NULL	NULL	Indeterminate	Indeterminate	Indeterminate	Indeterminate	Not Done	Not Done	Not Done	Not Done	Not Done	Not Done	Not Done	Resistant	Indeterminate	Indeterminate	Indeterminate	Indeterminate	Indeterminate	Indeterminate
11-0595	Positive	Positive	Resistant	Resistant	Susceptible	Susceptible	Susceptible	Resistant	Resistant	Susceptible	Resistant	Resistant	Susceptible	Resistant	Resistant	Susceptible	Susceptible	Resistant	Resistant	Susceptible	Resistant	MUT-I	Resistant	Resistant	Susceptible	Susceptible	Susceptible
11-0596	Positive	Positive	Susceptible	Susceptible	Susceptible	Susceptible	Susceptible	Susceptible	Susceptible	Susceptible	Susceptible	Susceptible	Susceptible	Susceptible	Susceptible	Susceptible	Susceptible	Susceptible	Susceptible	Susceptible	Susceptible	Susceptible	Susceptible	Susceptible	Susceptible	Susceptible	Susceptible
11-0597	Negative	Negative	NULL	NULL	NULL	NULL	NULL	NULL	NULL	Indeterminate	Indeterminate	Indeterminate	Indeterminate	Not Done	Not Done	Not Done	Not Done	Not Done	Not Done	Not Done	Resistant	Indeterminate	Indeterminate	Indeterminate	Susceptible	Susceptible	Susceptible
11-0598	Positive	Positive	Resistant	Resistant	Susceptible	Susceptible	Susceptible	Resistant	Resistant	Indeterminate	Resistant	Resistant	Susceptible	Resistant	Resistant	Susceptible	Susceptible	Resistant	Resistant	Susceptible	Resistant	Resistant	Resistant	Resistant	Susceptible	Susceptible	Susceptible
11-0599	Positive	Positive	Resistant	Resistant	Resistant	Resistant	Resistant	Resistant	Resistant	Resistant	Resistant	Resistant	Resistant	Resistant	Resistant	Resistant	Resistant	Resistant	Resistant	Resistant	Resistant	Resistant	Resistant	Resistant	Resistant	Resistant	Resistant
11-0600	Positive	Negative	NULL	NULL	NULL	NULL	NULL	NULL	NULL	Indeterminate	Indeterminate	Indeterminate	Indeterminate	Not Done	Not Done	Not Done	Not Done	Not Done	Not Done	Not Done	Indeterminate	Indeterminate	Indeterminate	Indeterminate	Susceptible	Susceptible	Susceptible
11-0601	Positive	Positive	Susceptible	Susceptible	Susceptible	Susceptible	Susceptible	Susceptible	Susceptible	Susceptible	Susceptible	Susceptible	Susceptible	Susceptible	Susceptible	Susceptible	Susceptible	Susceptible	Susceptible	Susceptible	Susceptible	Indeterminate	Indeterminate	Indeterminate	Susceptible	Susceptible	Susceptible
11-0602	Positive	Positive	Resistant	Resistant	Susceptible	Susceptible	Susceptible	Resistant	Resistant	Resistant	Resistant	Resistant	Susceptible	Resistant	Resistant	Susceptible	Susceptible	Resistant	Resistant	Susceptible	Resistant	Resistant	Resistant	Resistant	Susceptible	Susceptible	Susceptible
11-0603	Negative	Negative	NULL	NULL	NULL	NULL	NULL	NULL	NULL	Indeterminate	Indeterminate	Indeterminate	Indeterminate	Not Done	Not Done	Not Done	Not Done	Not Done	Not Done	Not Done	Indeterminate	Indeterminate	Indeterminate	Indeterminate	Indeterminate	Indeterminate	Indeterminate
11-0604	Positive	Positive	Resistant	Resistant	Resistant	Resistant	Resistant	Susceptible	Susceptible	Resistant	Resistant	Susceptible	Indeterminate	Resistant	Resistant	Resistant	Resistant	Susceptible	Susceptible	Resistant	Resistant	Resistant	Susceptible	Susceptible	Resistant	Resistant	Resistant
11-0605	Positive	Positive	Resistant	Resistant	Susceptible	Susceptible	Susceptible	Resistant	Resistant	Resistant	Resistant	Indeterminate	Susceptible	Resistant	Resistant	Susceptible	Susceptible	Resistant	Resistant	Susceptible	Resistant	Resistant	Indeterminate	Indeterminate	Susceptible	Susceptible	Susceptible
11-0606	Positive	Positive	Susceptible	Susceptible	Susceptible	Susceptible	Susceptible	Susceptible	Susceptible	Susceptible	Susceptible	Susceptible	Susceptible	Susceptible	Susceptible	Susceptible	Susceptible	Susceptible	Susceptible	Susceptible	Susceptible	Susceptible	Susceptible	Susceptible	Susceptible	Susceptible	Susceptible
11-0607	Positive	Positive	Susceptible	Susceptible	Susceptible	Susceptible	Susceptible	Susceptible	Susceptible	Susceptible	Susceptible	Susceptible	Susceptible	Susceptible	Susceptible	Susceptible	Susceptible	Susceptible	Susceptible	Susceptible	Susceptible	Indeterminate	Susceptible	Susceptible	Susceptible	Susceptible	Susceptible
11-0608	Positive	Positive	Resistant	Resistant	Susceptible	Susceptible	Susceptible	Resistant	Resistant	Susceptible	Resistant	Resistant	Susceptible	Resistant	Resistant	Susceptible	Susceptible	Resistant	Resistant	Susceptible	Resistant	MUT-I	Resistant	Resistant	Susceptible	Susceptible	Susceptible
11-0609	Positive	Positive	Resistant	Resistant	Susceptible	Susceptible	Susceptible	Resistant	Resistant	Resistant	Resistant	Resistant	Susceptible	Resistant	Resistant	Susceptible	Susceptible	Resistant	Resistant	Susceptible	Resistant	Resistant	Resistant	Resistant	Susceptible	Susceptible	Susceptible
11-0610	Positive	Positive	Resistant	Susceptible	Susceptible	Susceptible	Susceptible	Susceptible	Susceptible	Susceptible	Resistant	Susceptible	Susceptible	Resistant	Susceptible	Susceptible	Susceptible	Susceptible	Susceptible	Susceptible	Resistant	Susceptible	Susceptible	Susceptible	Susceptible	Susceptible	Susceptible
11-0611	Positive	Positive	Susceptible	Susceptible	Susceptible	Susceptible	Susceptible	Susceptible	Susceptible	Susceptible	Susceptible	Susceptible	Susceptible	Susceptible	Susceptible	Susceptible	Susceptible	Susceptible	Susceptible	Susceptible	Susceptible	Susceptible	Susceptible	Susceptible	Susceptible	Susceptible	Susceptible
11-0612	Negative	Negative	NULL	NULL	NULL	NULL	NULL	NULL	NULL	Indeterminate	Indeterminate	Indeterminate	Indeterminate	Not Done	Not Done	Not Done	Not Done	Not Done	Not Done	Not Done	Indeterminate	Indeterminate	Indeterminate	Indeterminate	Indeterminate	Indeterminate	Indeterminate
11-0613	Negative	Positive	Resistant	Susceptible	Susceptible	Susceptible	Susceptible	Susceptible	Susceptible	Susceptible	Resistant	Susceptible	Susceptible	Not Done	Not Done	Not Done	Not Done	Not Done	Not Done	Not Done	Resistant	Susceptible	Susceptible	Susceptible	Susceptible	Susceptible	Susceptible
11-0614	Positive	Positive	Resistant	Resistant	Susceptible	Susceptible	Susceptible	Susceptible	Susceptible	Resistant	Resistant	Indeterminate	Susceptible	Resistant	Resistant	Susceptible	Susceptible	Susceptible	Susceptible	Susceptible	Resistant	Susceptible	Susceptible	Susceptible	Susceptible	Susceptible	Susceptible
11-0615	Positive	Positive	Resistant	Resistant	Susceptible	Susceptible	Susceptible	Susceptible	Susceptible	Resistant	Resistant	Susceptible	Indeterminate	Resistant	Resistant	Susceptible	Susceptible	Resistant	Resistant	Susceptible	Resistant	Resistant	Indeterminate	Indeterminate	Susceptible	Susceptible	Susceptible
11-0616	Positive	Positive	Susceptible	Susceptible	Susceptible	Susceptible	Susceptible	Susceptible	Susceptible	Susceptible	Susceptible	Susceptible	Susceptible	Susceptible	Susceptible	Susceptible	Susceptible	Susceptible	Susceptible	Susceptible	Susceptible	MUT-I	Susceptible	Susceptible	Susceptible	Susceptible	Susceptible
11-0617	Positive	Positive	Resistant	Resistant	Susceptible	Susceptible	Susceptible	Resistant	Resistant	Resistant	Resistant	Resistant	Susceptible	Resistant	Resistant	Susceptible	Susceptible	Resistant	Resistant	Susceptible	Resistant	Resistant	Resistant	Resistant	Susceptible	Susceptible	Susceptible
11-0618	Positive	Positive	Resistant	Resistant	Susceptible	Susceptible	Susceptible	Susceptible	Susceptible	Resistant	Resistant	Susceptible	Indeterminate	Resistant	Resistant	Susceptible	Susceptible	Susceptible	Susceptible	Susceptible	Resistant	Indeterminate	Susceptible	Susceptible	Susceptible	Susceptible	Susceptible
11-0619	Negative	Negative	NULL	NULL	NULL	NULL	NULL	NULL	NULL	Susceptible	Susceptible	Susceptible	Susceptible	Not Done	Not Done	Not Done	Not Done	Not Done	Not Done	Not Done	Indeterminate	Susceptible	Susceptible	Susceptible	Susceptible	Susceptible	Susceptible
21-0001	Negative	Positive	Resistant	Resistant	Susceptible	Susceptible	Susceptible	Susceptible	Susceptible	Resistant	Resistant	Susceptible	Susceptible	Resistant	Resistant	Susceptible	Susceptible	Susceptible	Susceptible	Susceptible	Resistant	Resistant	Susceptible	Susceptible	Susceptible	Susceptible	Susceptible
21-0002	Positive	Positive	Resistant	Resistant	Susceptible	Susceptible	Resistant	Resistant	Susceptible	Resistant	Resistant	Resistant	Susceptible	Resistant	Resistant	Susceptible	Susceptible	Resistant	Resistant	Susceptible	Resistant	Resistant	Resistant	Resistant	Susceptible	Susceptible	Susceptible
21-0003	Positive	Positive	Resistant	Resistant	Susceptible	Susceptible	Resistant	Resistant	Resistant	Resistant	Resistant	Indeterminate	Susceptible	Resistant	Resistant	Susceptible	Resistant	Resistant	Resistant	Susceptible	Resistant	Resistant	Resistant	Resistant	Susceptible	Susceptible	Susceptible
21-0004	Negative	Positive	Resistant	Resistant	Susceptible	Susceptible	Susceptible	Susceptible	Susceptible	Resistant	Indeterminate	Susceptible	Susceptible	Resistant	Resistant	Susceptible	Susceptible	Susceptible	Susceptible	Susceptible	Resistant	Resistant	Indeterminate	Indeterminate	Susceptible	Susceptible	Susceptible
21-0005	Positive	Positive	Resistant	Resistant	Susceptible	Susceptible	Resistant	Susceptible	Susceptible	Resistant	Resistant	Susceptible	Susceptible	Resistant	Resistant	Susceptible	Resistant	Susceptible	Susceptible	Susceptible	Resistant	Resistant	Indeterminate	Indeterminate	Susceptible	Susceptible	Susceptible
21-0006	Negative	Positive	Resistant	Resistant	Susceptible	Susceptible	Resistant	Susceptible	Susceptible	Resistant	Resistant	Susceptible	Indeterminate	Not Done	Not Done	Not Done	Not Done	Not Done	Not Done	Not Done	Indeterminate	Resistant	Indeterminate	Indeterminate	Susceptible	Susceptible	Susceptible
21-0007	Positive	Positive	Resistant	Resistant	Susceptible	Susceptible	Susceptible	Susceptible	Susceptible	Resistant	Resistant	Susceptible	Susceptible	Not Done	Not Done	Not Done	Not Done	Not Done	Not Done	Not Done	Resistant	Resistant	Susceptible	Susceptible	Susceptible	Susceptible	Susceptible
21-0008	Positive	Positive	Resistant	Resistant	Susceptible	Susceptible	Susceptible	Susceptible	Susceptible	Resistant	Resistant	Susceptible	Susceptible	Resistant	Resistant	Susceptible	Susceptible	Susceptible	Susceptible	Susceptible	Resistant	Resistant	Susceptible	Susceptible	Susceptible	Susceptible	Susceptible
21-0009	Positive	Positive	Resistant	Resistant	Susceptible	Susceptible	Resistant	Susceptible	Susceptible	Resistant	Resistant	Susceptible	Susceptible	Resistant	Resistant	Susceptible	Susceptible	Susceptible	Susceptible	Susceptible	Resistant	Resistant	Susceptible	Susceptible	Susceptible	Susceptible	Susceptible
21-0010	Positive	Positive	Resistant	Resistant	Susceptible	Susceptible	Resistant	Susceptible	Susceptible	Resistant	Resistant	Susceptible	Susceptible	Resistant	Resistant	Susceptible	Susceptible	Susceptible	Susceptible	Susceptible	Resistant	Resistant	Susceptible	Susceptible	Susceptible	Susceptible	Susceptible
21-0011	Negative	Positive	Resistant	Resistant	Susceptible	Susceptible	Resistant	Susceptible	Susceptible	Resistant	Indeterminate	Susceptible	Susceptible	Not Done	Not Done	Not Done	Not Done	Not Done	Not Done	Not Done	Resistant	Indeterminate	Indeterminate	Indeterminate	Susceptible	Susceptible	Susceptible
21-0012	Positive	Positive	Resistant	Resistant	Susceptible	Susceptible	Resistant	Susceptible	Susceptible	Resistant	Resistant	Susceptible	Susceptible	Resistant	Resistant	Susceptible	Susceptible	Susceptible	Susceptible	Susceptible	Resistant	Resistant	Indeterminate	Indeterminate	Susceptible	Susceptible	Susceptible
21-0013	Positive	Positive	Resistant	Resistant	Susceptible	Susceptible	Susceptible	Susceptible	Susceptible	Resistant	Resistant	Susceptible	Susceptible	Resistant	Resistant	Susceptible	Susceptible	Susceptible	Susceptible	Susceptible	Resistant	Indeterminate	Susceptible	Susceptible	Susceptible	Susceptible	Susceptible
21-0014	Negative	Positive	Resistant	Resistant	Susceptible	Susceptible	Resistant	Susceptible	Susceptible	Resistant	Resistant	Susceptible	Susceptible	Resistant	Resistant	Susceptible	Susceptible	Susceptible	Susceptible	Susceptible	Resistant	Resistant	Susceptible	Susceptible	Susceptible	Susceptible	Susceptible
21-0015	Positive	Positive	Resistant	Resistant	Susceptible	Susceptible	Susceptible	Susceptible	Susceptible	Resistant	Indeterminate	Susceptible	Susceptible	Resistant	Resistant	Susceptible	Susceptible	Susceptible	Susceptible	Susceptible	Resistant	Resistant	Indeterminate	Indeterminate	Susceptible	Susceptible	Susceptible
21-0016	Positive	Positive	Resistant	Resistant	Susceptible	Susceptible	Susceptible	Resistant	Resistant	Resistant	Resistant	Resistant	Susceptible	Resistant	Resistant	Susceptible	Susceptible	Resistant	Resistant	Susceptible	Resistant	Indeterminate	Resistant	Resistant	Susceptible	Susceptible	Susceptible
21-0017	Positive	Positive	Resistant	Resistant	Resistant	Resistant	Resistant	Resistant	Resistant	Resistant	Indeterminate	Susceptible	Susceptible	Resistant	Resistant	Susceptible	Susceptible	Resistant	Resistant	Resistant	Resistant	Resistant	Susceptible	Susceptible	Susceptible	Susceptible	Susceptible
21-0018	Negative	Positive	Resistant	Resistant	Resistant	Resistant	Resistant	Resistant	Resistant	Resistant	Resistant	Susceptible	Susceptible	Resistant	Resistant	Susceptible	Susceptible	Susceptible	Susceptible	Susceptible	Resistant	Indeterminate	Indeterminate	Indeterminate	Susceptible	Susceptible	Susceptible
21-0019	Positive	Positive	Resistant	Resistant	Susceptible	Susceptible	Resistant	Susceptible	Susceptible	Resistant	Resistant	Susceptible	Susceptible	Resistant	Resistant	Susceptible	Resistant	Susceptible	Susceptible	Susceptible	Resistant	Resistant	Susceptible	Susceptible	Susceptible	Susceptible	Susceptible
21-0020	Negative	Negative	NULL	NULL	NULL	NULL	NULL	NULL	NULL	Resistant	Resistant	Indeterminate	Indeterminate	Not Done	Not Done	Not Done	Not Done	Not Done	Not Done	Not Done	Indeterminate	Indeterminate	Indeterminate	Indeterminate	Indeterminate	Indeterminate	Indeterminate
21-0021	Negative	Positive	Resistant	Resistant	Susceptible	Susceptible	Susceptible	Susceptible	Susceptible	Resistant	Indeterminate	Susceptible	Indeterminate	Resistant	Resistant	Susceptible	Susceptible	Susceptible	Susceptible	Susceptible	Resistant	Resistant	Susceptible	Susceptible	Susceptible	Susceptible	Susceptible
21-0022	Positive	Positive	Resistant	Resistant	Susceptible	Susceptible	Resistant	Susceptible	Susceptible	Resistant	Resistant	Susceptible	Susceptible	Susceptible	Susceptible	Susceptible	Susceptible	Susceptible	Susceptible	Susceptible	Resistant	Resistant	Susceptible	Susceptible	Susceptible	Susceptible	Susceptible
21-0023	Negative	Positive	Resistant	Susceptible	Susceptible	Susceptible	Resistant	Susceptible	Susceptible	Indeterminate	Indeterminate	Indeterminate	Indeterminate	Not Done	Not Done	Not Done	Not Done	Not Done	Not Done	Not Done	Indeterminate	Indeterminate	Indeterminate	Indeterminate	Indeterminate	Indeterminate	Indeterminate
21-0024	Positive	Positive	Resistant	Resistant	Susceptible	Susceptible	Resistant	Resistant	Resistant	Resistant	Resistant	Resistant	Susceptible	Resistant	Resistant	Susceptible	Susceptible	Resistant	Resistant	Susceptible	Resistant	Resistant	Resistant	Resistant	Susceptible	Susceptible	Susceptible
21-0025	Positive	Positive	Resistant	Susceptible	Susceptible	Susceptible	Resistant	Resistant	Resistant	Resistant	Resistant	Resistant	Susceptible	Resistant	Susceptible	Susceptible	Susceptible	Resistant	Resistant	Susceptible	Resistant	Indeterminate	Resistant	Resistant	Susceptible	Susceptible	Susceptible
21-0026	Negative	Positive	Resistant	Resistant	Susceptible	Susceptible	Susceptible	Susceptible	Susceptible	Resistant	Resistant	Indeterminate	Indeterminate	Not Done	Not Done	Not Done	Not Done	Not Done	Not Done	Not Done	Resistant	Resistant	Susceptible	Susceptible	Susceptible	Susceptible	Susceptible
21-0027	Positive	Positive	Susceptible	Susceptible	Susceptible	Susceptible	Susceptible	Susceptible	Susceptible	Susceptible	Susceptible	Susceptible	Susceptible	Not Done	Not Done	Not Done	Not Done	Not Done	Not Done	Not Done	Susceptible	Susceptible	Susceptible	Susceptible	Susceptible	Susceptible	Susceptible
21-0028	Positive	Positive	Susceptible	Susceptible	Susceptible	Susceptible	Susceptible	Susceptible	Susceptible	Susceptible	Susceptible	Susceptible	Susceptible	Not Done	Not Done	Not Done	Not Done	Not Done	Not Done	Not Done	Susceptible	Indeterminate	Susceptible	Susceptible	Susceptible	Susceptible	Susceptible
21-0029	Positive	Positive	Susceptible	Susceptible	Susceptible	Susceptible	Susceptible	Susceptible	Susceptible	Susceptible	Susceptible	Susceptible	Susceptible	Susceptible	Susceptible	Susceptible	Susceptible	Susceptible	Susceptible	Susceptible	Susceptible	Indeterminate	Susceptible	Susceptible	Susceptible	Susceptible	Susceptible
21-0030	Positive	Positive	Resistant	Resistant	Susceptible	Susceptible	Resistant	Susceptible	Susceptible	Resistant	Resistant	Susceptible	Susceptible	Resistant	Resistant	Susceptible	Susceptible	Susceptible	Susceptible	Susceptible	Resistant	Susceptible	Susceptible	Susceptible	Susceptible	Susceptible	Susceptible
21-0031	Positive	Positive	Resistant	Resistant	Susceptible	Susceptible	Susceptible	Susceptible	Susceptible	Resistant	Resistant	Susceptible	Susceptible	Resistant	Resistant	Susceptible	Susceptible	Susceptible	Susceptible	Susceptible	Resistant	Resistant	Susceptible	Susceptible	Susceptible	Susceptible	Susceptible
21-0032	Positive	Positive	Resistant	Resistant	Susceptible	Susceptible	Resistant	Resistant	Resistant	Resistant	Resistant	Resistant	Susceptible	Resistant	Resistant	Susceptible	Susceptible	Resistant	Resistant	Susceptible	Resistant	Resistant	Indeterminate	Indeterminate	Susceptible	Susceptible	Susceptible
21-0033	Positive	Positive	Resistant	Resistant	Susceptible	Susceptible	Susceptible	Susceptible	Susceptible	Resistant	Resistant	Susceptible	Susceptible	Resistant	Resistant	Susceptible	Susceptible	Susceptible	Susceptible	Susceptible	Resistant	Resistant	Susceptible	Susceptible	Susceptible	Susceptible	Susceptible
21-0034	Positive	Positive	Resistant	Resistant	Susceptible	Susceptible	Susceptible	Susceptible	Susceptible	Resistant	Resistant	Susceptible	Susceptible	Resistant	Resistant	Susceptible	Susceptible	Susceptible	Susceptible	Susceptible	Resistant	Resistant	Susceptible	Susceptible	Susceptible	Susceptible	Susceptible
21-0035	Positive	Positive	Resistant	Resistant	Susceptible	Susceptible	Susceptible	Susceptible	Susceptible	Resistant	Resistant	Susceptible	Susceptible	Not Done	Not Done	Not Done	Not Done	Not Done	Not Done	Not Done	Resistant	Resistant	Susceptible	Susceptible	Susceptible	Susceptible	Susceptible
21-0037	Negative	Negative	NULL	NULL	NULL	NULL	NULL	NULL	NULL	Indeterminate	Indeterminate	Indeterminate	Indeterminate	Not Done	Not Done	Not Done	Not Done	Not Done	Not Done	Not Done	Indeterminate	Indeterminate	Indeterminate	Indeterminate	Indeterminate	Indeterminate	Indeterminate
21-0038	Negative	Positive	Resistant	Susceptible	Susceptible	Susceptible	Susceptible	Susceptible	Susceptible	Susceptible	Resistant	Susceptible	Indeterminate	Not Done	Not Done	Not Done	Not Done	Not Done	Not Done	Not Done	Resistant	Indeterminate	Susceptible	Susceptible	Susceptible	Susceptible	Susceptible
21-0039	Negative	Negative	NULL	NULL	NULL	NULL	NULL	NULL	NULL	Indeterminate	Indeterminate	Indeterminate	Indeterminate	Not Done	Not Done	Not Done	Not Done	Not Done	Not Done	Not Done	Indeterminate	Indeterminate	Indeterminate	Indeterminate	Indeterminate	Indeterminate	Indeterminate
21-0040	Negative	Positive	Resistant	Resistant	Susceptible	Susceptible	Resistant	Susceptible	Susceptible	Resistant	Resistant	Indeterminate	Indeterminate	Not Done	Not Done	Not Done	Not Done	Not Done	Not Done	Not Done	Resistant	Susceptible	Indeterminate	Indeterminate	Susceptible	Susceptible	Susceptible
21-0041	Negative	Negative	NULL	NULL	NULL	NULL	NULL	NULL	NULL	Indeterminate	Indeterminate	Indeterminate	Indeterminate	Not Done	Not Done	Not Done	Not Done	Not Done	Not Done	Not Done	Indeterminate	Indeterminate	Indeterminate	Indeterminate	Indeterminate	Indeterminate	Indeterminate
21-0042	Positive	Positive	Resistant	Resistant	Susceptible	Susceptible	Resistant	Susceptible	Susceptible	Resistant	Resistant	Susceptible	Indeterminate	Resistant	Resistant	Susceptible	Susceptible	Susceptible	Susceptible	Susceptible	Indeterminate	Indeterminate	Indeterminate	Indeterminate	Indeterminate	Indeterminate	Indeterminate
21-0043	Positive	Positive	Resistant	Resistant	Susceptible	Susceptible	Resistant	Resistant	Resistant	Resistant	Resistant	Resistant	Susceptible	Resistant	Resistant	Susceptible	Susceptible	Resistant	Resistant	Susceptible	Resistant	Indeterminate	Indeterminate	Indeterminate	Indeterminate	Indeterminate	Indeterminate
21-0044	Positive	Positive	Resistant	Resistant	Susceptible	Susceptible	Susceptible	Susceptible	Susceptible	Resistant	Resistant	Susceptible	Susceptible	Resistant	Resistant	Susceptible	Susceptible	Susceptible	Susceptible	Susceptible	Resistant	Indeterminate	Indeterminate	Indeterminate	Indeterminate	Indeterminate	Indeterminate
21-0045	Positive	Positive	Resistant	Resistant	Susceptible	Susceptible	Resistant	Susceptible	Susceptible	Indeterminate	Resistant	Susceptible	Susceptible	Resistant	Resistant	Susceptible	Susceptible	Susceptible	Susceptible	Susceptible	Indeterminate	Indeterminate	Indeterminate	Indeterminate	Indeterminate	Indeterminate	Indeterminate
21-0046	Positive	Positive	Resistant	Resistant	Resistant	Resistant	Resistant	Resistant	Resistant	Resistant	Resistant	Resistant	Indeterminate	Not Done	Not Done	Not Done	Not Done	Not Done	Not Done	Not Done	Resistant	Resistant	Resistant	Resistant	Resistant	Resistant	Resistant
21-0047	Positive	Positive	Resistant	Resistant	Susceptible	Susceptible	Susceptible	Susceptible	Susceptible	Resistant	Resistant	Susceptible	Susceptible	Resistant	Resistant	Susceptible	Susceptible	Susceptible	Susceptible	Susceptible	Resistant	Resistant	Susceptible	Susceptible	Susceptible	Susceptible	Susceptible
21-0048	Negative	Negative	NULL	NULL	NULL	NULL	NULL	NULL	NULL	Indeterminate	Indeterminate	Indeterminate	Indeterminate	Not Done	Not Done	Not Done	Not Done	Not Done	Not Done	Not Done	Indeterminate	Indeterminate	Indeterminate	Indeterminate	Indeterminate	Indeterminate	Indeterminate
21-0049	Positive	Positive	Resistant	Resistant	Susceptible	Susceptible	Susceptible	Resistant	Resistant	Resistant	Resistant	Indeterminate	Susceptible	Resistant	Resistant	Susceptible	Susceptible	Resistant	Resistant	Susceptible	Resistant	Resistant	Susceptible	Susceptible	Susceptible	Susceptible	Susceptible
21-0050	Negative	Negative	NULL	NULL	NULL	NULL	NULL	NULL	NULL	Indeterminate	Indeterminate	Indeterminate	Indeterminate	Not Done	Not Done	Not Done	Not Done	Not Done	Not Done	Not Done	Indeterminate	Indeterminate	Indeterminate	Indeterminate	Indeterminate	Indeterminate	Indeterminate
21-0051	Positive	Positive	Resistant	Resistant	Susceptible	Susceptible	Resistant	Susceptible	Susceptible	Resistant	Resistant	Susceptible	Indeterminate	Resistant	Resistant	Susceptible	Susceptible	Susceptible	Susceptible	Susceptible	Resistant	Resistant	Susceptible	Susceptible	Susceptible	Susceptible	Susceptible
21-0052	Negative	Positive	Resistant	Resistant	Susceptible	Susceptible	Susceptible	Susceptible	Susceptible	Resistant	Resistant	Susceptible	Indeterminate	Not Done	Not Done	Not Done	Not Done	Not Done	Not Done	Not Done	Resistant	Resistant	Susceptible	Susceptible	Susceptible	Susceptible	Susceptible
21-0053	Negative	Positive	Resistant	Resistant	Susceptible	Susceptible	Resistant	Susceptible	Susceptible	Resistant	Resistant	Indeterminate	Indeterminate	Not Done	Not Done	Not Done	Not Done	Not Done	Not Done	Not Done	Resistant	Indeterminate	Indeterminate	Indeterminate	Indeterminate	Indeterminate	Indeterminate
21-0054	Negative	Positive	Resistant	Resistant	Susceptible	Susceptible	Resistant	Susceptible	Susceptible	Resistant	Indeterminate	Susceptible	Indeterminate	Resistant	Resistant	Susceptible	Susceptible	Susceptible	Susceptible	Susceptible	Resistant	Resistant	Indeterminate	Indeterminate	Susceptible	Susceptible	Susceptible
21-0055	Negative	Positive	Resistant	Resistant	Susceptible	Susceptible	Resistant	Susceptible	Susceptible	Resistant	Indeterminate	Resistant	Indeterminate	Not Done	Not Done	Not Done	Not Done	Not Done	Not Done	Not Done	Resistant	Resistant	Indeterminate	Indeterminate	Susceptible	Susceptible	Susceptible
21-0056	Negative	Negative	NULL	NULL	NULL	NULL	NULL	NULL	NULL	Resistant	Indeterminate	Indeterminate	Indeterminate	Not Done	Not Done	Not Done	Not Done	Not Done	Not Done	Not Done	Resistant	Indeterminate	Indeterminate	Indeterminate	Indeterminate	Indeterminate	Indeterminate
21-0057	Negative	Positive	Resistant	Resistant	Susceptible	Susceptible	Susceptible	Susceptible	Susceptible	Resistant	Susceptible	Indeterminate	Indeterminate	Not Done	Not Done	Not Done	Not Done	Not Done	Not Done	Not Done	Indeterminate	Indeterminate	Indeterminate	Indeterminate	Indeterminate	Indeterminate	Indeterminate
21-0058	Negative	Positive	Resistant	Resistant	Susceptible	Susceptible	Susceptible	Susceptible	Susceptible	Indeterminate	Indeterminate	Indeterminate	Indeterminate	Resistant	Resistant	Susceptible	Susceptible	Susceptible	Susceptible	Susceptible	Indeterminate	Resistant	Indeterminate	Indeterminate	Indeterminate	Indeterminate	Indeterminate
21-0059	Negative	Positive	Resistant	Resistant	Susceptible	Susceptible	Resistant	Susceptible	Susceptible	Resistant	Resistant	Indeterminate	Indeterminate	Not Done	Not Done	Not Done	Not Done	Not Done	Not Done	Not Done	Resistant	Resistant	Indeterminate	Indeterminate	Indeterminate	Indeterminate	Indeterminate
21-0060	Negative	Positive	Resistant	Resistant	Susceptible	Susceptible	Susceptible	Susceptible	Susceptible	Indeterminate	Indeterminate	Indeterminate	Indeterminate	Not Done	Not Done	Not Done	Not Done	Not Done	Not Done	Not Done	Indeterminate	Indeterminate	Indeterminate	Indeterminate	Indeterminate	Indeterminate	Indeterminate
21-0061	Negative	Negative	NULL	NULL	NULL	NULL	NULL	NULL	NULL	Indeterminate	Indeterminate	Indeterminate	Indeterminate	Not Done	Not Done	Not Done	Not Done	Not Done	Not Done	Not Done	Indeterminate	Indeterminate	Indeterminate	Indeterminate	Indeterminate	Indeterminate	Indeterminate
21-0062	Negative	Negative	NULL	NULL	NULL	NULL	NULL	NULL	NULL	Indeterminate	Indeterminate	Indeterminate	Indeterminate	Not Done	Not Done	Not Done	Not Done	Not Done	Not Done	Not Done	Indeterminate	Indeterminate	Indeterminate	Indeterminate	Indeterminate	Indeterminate	Indeterminate
21-0063	Positive	Positive	Susceptible	Susceptible	Susceptible	Susceptible	Susceptible	Susceptible	Susceptible	Susceptible	Susceptible	Susceptible	Susceptible	Susceptible	Susceptible	Susceptible	Susceptible	Susceptible	Susceptible	Susceptible	Susceptible	Susceptible	Susceptible	Susceptible	Susceptible	Susceptible	Susceptible
21-0064	Negative	Positive	Resistant	Resistant	Susceptible	Susceptible	Susceptible	Susceptible	Susceptible	Indeterminate	Indeterminate	Indeterminate	Indeterminate	Contaminated	Contaminated	Contaminated	Contaminated	Contaminated	Contaminated	Contaminated	Resistant	Indeterminate	Indeterminate	Indeterminate	Indeterminate	Indeterminate	Indeterminate
21-0065	Positive	Positive	Susceptible	Susceptible	Susceptible	Susceptible	Susceptible	Susceptible	Susceptible	Susceptible	Susceptible	Susceptible	Susceptible	Susceptible	Susceptible	Susceptible	Susceptible	Susceptible	Susceptible	Susceptible	Susceptible	Susceptible	Susceptible	Susceptible	Susceptible	Susceptible	Susceptible
21-0066	Positive	Positive	Resistant	Resistant	Resistant	Susceptible	Susceptible	Susceptible	Susceptible	Resistant	Resistant	Susceptible	Susceptible	Resistant	Resistant	Susceptible	Susceptible	Susceptible	Susceptible	Susceptible	Resistant	Resistant	Susceptible	Susceptible	Susceptible	Susceptible	Susceptible
21-0067	Positive	Positive	Resistant	Resistant	Susceptible	Susceptible	Susceptible	Susceptible	Susceptible	Indeterminate	Resistant	Susceptible	Susceptible	Resistant	Resistant	Susceptible	Susceptible	Susceptible	Susceptible	Susceptible	Resistant	Resistant	Susceptible	Susceptible	Susceptible	Susceptible	Susceptible
21-0068	Negative	Negative	NULL	NULL	NULL	NULL	NULL	NULL	NULL	Indeterminate	Indeterminate	Indeterminate	Indeterminate	Not Done	Not Done	Not Done	Not Done	Not Done	Not Done	Not Done	Indeterminate	Indeterminate	Indeterminate	Indeterminate	Indeterminate	Indeterminate	Indeterminate
21-0069	Positive	Positive	Resistant	Resistant	Susceptible	Susceptible	Resistant	Susceptible	Susceptible	Resistant	Resistant	Susceptible	Susceptible	Resistant	Resistant	Susceptible	Susceptible	Susceptible	Susceptible	Susceptible	Resistant	Resistant	Susceptible	Susceptible	Susceptible	Susceptible	Susceptible
21-0070	Positive	Positive	Resistant	Resistant	Susceptible	Susceptible	Susceptible	Susceptible	Susceptible	Resistant	Resistant	Susceptible	Susceptible	Resistant	Resistant	Susceptible	Susceptible	Susceptible	Susceptible	Susceptible	Resistant	Resistant	Susceptible	Susceptible	Susceptible	Susceptible	Susceptible
21-0071	Negative	Negative	NULL	NULL	NULL	NULL	NULL	NULL	NULL	Indeterminate	Indeterminate	Indeterminate	Indeterminate	Not Done	Not Done	Not Done	Not Done	Not Done	Not Done	Not Done	Indeterminate	Resistant	Indeterminate	Indeterminate	Indeterminate	Indeterminate	Indeterminate
21-0072	Positive	Positive	Susceptible	Susceptible	Susceptible	Susceptible	Susceptible	Susceptible	Susceptible	Susceptible	Susceptible	Susceptible	Susceptible	Not Done	Not Done	Not Done	Not Done	Not Done	Not Done	Not Done	Susceptible	Susceptible	Susceptible	Susceptible	Susceptible	Susceptible	Susceptible
21-0073	Positive	Positive	Resistant	Susceptible	Susceptible	Susceptible	Susceptible	Susceptible	Susceptible	Susceptible	Susceptible	Susceptible	Susceptible	Not Done	Not Done	Not Done	Not Done	Not Done	Not Done	Not Done	Susceptible	Susceptible	Susceptible	Susceptible	Susceptible	Susceptible	Susceptible
21-0074	Positive	Positive	Susceptible	Susceptible	Susceptible	Susceptible	Susceptible	Susceptible	Susceptible	Susceptible	Susceptible	Susceptible	Susceptible	Not Done	Not Done	Not Done	Not Done	Not Done	Not Done	Not Done	Susceptible	Susceptible	Susceptible	Susceptible	Susceptible	Susceptible	Susceptible
21-0075	Positive	Positive	Resistant	Resistant	Susceptible	Susceptible	Susceptible	Susceptible	Susceptible	Susceptible	Susceptible	Susceptible	Susceptible	Not Done	Not Done	Not Done	Not Done	Not Done	Not Done	Not Done	Susceptible	Susceptible	Susceptible	Susceptible	Susceptible	Susceptible	Susceptible
21-0076	Positive	Positive	Resistant	Resistant	Susceptible	Susceptible	Susceptible	Susceptible	Susceptible	Resistant	Resistant	Susceptible	Susceptible	Resistant	Resistant	Susceptible	Susceptible	Susceptible	Susceptible	Susceptible	Resistant	Resistant	Susceptible	Susceptible	Susceptible	Susceptible	Susceptible
21-0077	Negative	Negative	NULL	NULL	NULL	NULL	NULL	NULL	NULL	Indeterminate	Indeterminate	Indeterminate	Indeterminate	Not Done	Not Done	Not Done	Not Done	Not Done	Not Done	Not Done	Indeterminate	Indeterminate	Indeterminate	Indeterminate	Indeterminate	Indeterminate	Indeterminate
21-0078	Positive	Positive	Resistant	Resistant	Susceptible	Susceptible	Susceptible	Susceptible	Susceptible	Resistant	Resistant	Susceptible	Susceptible	Resistant	Resistant	Susceptible	Susceptible	Susceptible	Susceptible	Susceptible	Resistant	Resistant	Susceptible	Susceptible	Susceptible	Susceptible	Susceptible
21-0079	Positive	Positive	Resistant	Resistant	Susceptible	Susceptible	Resistant	Susceptible	Susceptible	Resistant	Resistant	Susceptible	Susceptible	Not Done	Not Done	Not Done	Not Done	Not Done	Not Done	Not Done	Resistant	Resistant	Susceptible	Susceptible	Susceptible	Susceptible	Susceptible
21-0080	Negative	Positive	Resistant	Resistant	Susceptible	Susceptible	Susceptible	Susceptible	Susceptible	Resistant	Resistant	Susceptible	Susceptible	Resistant	Resistant	Susceptible	Susceptible	Susceptible	Susceptible	Susceptible	Resistant	Resistant	Susceptible	Susceptible	Susceptible	Susceptible	Susceptible
21-0081	Negative	Negative	NULL	NULL	NULL	NULL	NULL	NULL	NULL	Indeterminate	Indeterminate	Indeterminate	Indeterminate	Not Done	Not Done	Not Done	Not Done	Not Done	Not Done	Not Done	Indeterminate	Indeterminate	Indeterminate	Indeterminate	Indeterminate	Indeterminate	Indeterminate
21-0082	Positive	Positive	Resistant	Resistant	Susceptible	Susceptible	Susceptible	Susceptible	Susceptible	Resistant	Resistant	Susceptible	Susceptible	Not Done	Not Done	Not Done	Not Done	Not Done	Not Done	Not Done	Resistant	Resistant	Susceptible	Susceptible	Susceptible	Susceptible	Susceptible
21-0083	Negative	Negative	NULL	NULL	NULL	NULL	NULL	NULL	NULL	Indeterminate	Indeterminate	Indeterminate	Indeterminate	Not Done	Not Done	Not Done	Not Done	Not Done	Not Done	Not Done	Indeterminate	Indeterminate	Indeterminate	Indeterminate	Indeterminate	Indeterminate	Indeterminate
21-0084	Negative	Negative	NULL	NULL	NULL	NULL	NULL	NULL	NULL	Indeterminate	Indeterminate	Indeterminate	Indeterminate	Not Done	Not Done	Not Done	Not Done	Not Done	Not Done	Not Done	Indeterminate	Indeterminate	Indeterminate	Indeterminate	Indeterminate	Indeterminate	Indeterminate
21-0085	Negative	Positive	Resistant	Resistant	Susceptible	Susceptible	Resistant	Susceptible	Susceptible	Resistant	Resistant	Susceptible	Indeterminate	Resistant	Resistant	Susceptible	Susceptible	Susceptible	Susceptible	Susceptible	Resistant	Resistant	Susceptible	Susceptible	Susceptible	Susceptible	Susceptible
21-0086	Positive	Positive	Resistant	Resistant	Resistant	Resistant	Resistant	Resistant	Resistant	Resistant	Resistant	Resistant	Resistant	Resistant	Resistant	Resistant	Resistant	Resistant	Resistant	Resistant	Resistant	Resistant	Resistant	Resistant	Resistant	Resistant	Resistant
21-0087	Negative	Negative	NULL	NULL	NULL	NULL	NULL	NULL	NULL	Indeterminate	Indeterminate	Indeterminate	Indeterminate	Not Done	Not Done	Not Done	Not Done	Not Done	Not Done	Not Done	Resistant	Indeterminate	Indeterminate	Indeterminate	Indeterminate	Indeterminate	Indeterminate
21-0088	Negative	Negative	NULL	NULL	NULL	NULL	NULL	NULL	NULL	Indeterminate	Indeterminate	Indeterminate	Indeterminate	Not Done	Not Done	Not Done	Not Done	Not Done	Not Done	Not Done	Indeterminate	Indeterminate	Indeterminate	Indeterminate	Susceptible	Susceptible	Susceptible
21-0089	Negative	Positive	Resistant	Resistant	Resistant	Susceptible	Resistant	Susceptible	Susceptible	Indeterminate	Indeterminate	Indeterminate	Indeterminate	Not Done	Not Done	Not Done	Not Done	Not Done	Not Done	Not Done	Indeterminate	Indeterminate	Indeterminate	Indeterminate	Indeterminate	Indeterminate	Indeterminate
21-0090	Negative	Negative	NULL	NULL	NULL	NULL	NULL	NULL	NULL	Indeterminate	Indeterminate	Indeterminate	Indeterminate	Not Done	Not Done	Not Done	Not Done	Not Done	Not Done	Not Done	Indeterminate	Indeterminate	Indeterminate	Indeterminate	Indeterminate	Indeterminate	Indeterminate
21-0091	Negative	Negative	NULL	NULL	NULL	NULL	NULL	NULL	NULL	Indeterminate	Indeterminate	Indeterminate	Indeterminate	Not Done	Not Done	Not Done	Not Done	Not Done	Not Done	Not Done	Indeterminate	Indeterminate	Indeterminate	Indeterminate	Indeterminate	Indeterminate	Indeterminate
21-0092	Positive	Positive	Resistant	Resistant	Susceptible	Susceptible	Resistant	Susceptible	Susceptible	Indeterminate	Indeterminate	Indeterminate	Indeterminate	Not Done	Not Done	Not Done	Not Done	Not Done	Not Done	Not Done	Indeterminate	Indeterminate	Indeterminate	Indeterminate	Indeterminate	Indeterminate	Indeterminate
21-0093	Negative	Positive	Resistant	Resistant	Susceptible	Susceptible	Resistant	Susceptible	Susceptible	Resistant	Resistant	Susceptible	Susceptible	Not Done	Not Done	Not Done	Not Done	Not Done	Not Done	Not Done	Resistant	Resistant	Susceptible	Susceptible	Susceptible	Susceptible	Susceptible
21-0094	Positive	Positive	Resistant	Resistant	Susceptible	Susceptible	Susceptible	Susceptible	Susceptible	Resistant	Resistant	Susceptible	Susceptible	Resistant	Resistant	Susceptible	Susceptible	Susceptible	Susceptible	Susceptible	Resistant	Resistant	Susceptible	Susceptible	Susceptible	Susceptible	Susceptible
21-0095	Negative	Positive	Susceptible	Susceptible	Susceptible	Susceptible	Susceptible	Susceptible	Susceptible	Indeterminate	Indeterminate	Susceptible	Indeterminate	Not Done	Not Done	Not Done	Not Done	Not Done	Not Done	Not Done	Indeterminate	Indeterminate	Indeterminate	Indeterminate	Indeterminate	Indeterminate	Indeterminate
21-0096	Negative	Positive	Resistant	Susceptible	Susceptible	Susceptible	Susceptible	Susceptible	Susceptible	Indeterminate	Indeterminate	Indeterminate	Indeterminate	Not Done	Not Done	Not Done	Not Done	Not Done	Not Done	Not Done	Susceptible	Indeterminate	Susceptible	Susceptible	Indeterminate	Indeterminate	Indeterminate
21-0097	Negative	Positive	Resistant	Susceptible	Susceptible	Susceptible	Susceptible	Susceptible	Susceptible	Susceptible	Resistant	Susceptible	Susceptible	Not Done	Not Done	Not Done	Not Done	Not Done	Not Done	Not Done	Resistant	Susceptible	Susceptible	Susceptible	Susceptible	Susceptible	Susceptible
21-0098	Negative	Positive	Susceptible	Susceptible	Susceptible	Susceptible	Susceptible	Susceptible	Susceptible	Susceptible	Susceptible	Susceptible	Susceptible	Not Done	Not Done	Not Done	Not Done	Not Done	Not Done	Not Done	Susceptible	Susceptible	Susceptible	Susceptible	Susceptible	Susceptible	Susceptible
21-0099	Negative	Positive	Susceptible	Susceptible	Susceptible	Susceptible	Susceptible	Susceptible	Susceptible	Susceptible	Susceptible	Indeterminate	Susceptible	Susceptible	Susceptible	Susceptible	Susceptible	Susceptible	Susceptible	Susceptible	Susceptible	Susceptible	Susceptible	Susceptible	Susceptible	Susceptible	Susceptible
21-0100	Positive	Positive	Resistant	Resistant	Susceptible	Susceptible	Resistant	Flag	Susceptible	Resistant	Resistant	Indeterminate	Susceptible	Resistant	Resistant	Resistant	Resistant	Resistant	Resistant	Resistant	Resistant	Resistant	Susceptible	Susceptible	Susceptible	Susceptible	Susceptible
21-0101	Positive	Positive	Susceptible	Susceptible	Susceptible	Susceptible	Susceptible	Susceptible	Susceptible	Susceptible	Susceptible	Susceptible	Susceptible	Susceptible	Susceptible	Susceptible	Susceptible	Susceptible	Susceptible	Susceptible	Susceptible	Susceptible	Susceptible	Susceptible	Susceptible	Susceptible	Susceptible
21-0102	Negative	Positive	Susceptible	Susceptible	Susceptible	Susceptible	Susceptible	Susceptible	Susceptible	Susceptible	Susceptible	Susceptible	Susceptible	Susceptible	Susceptible	Susceptible	Susceptible	Susceptible	Susceptible	Susceptible	Indeterminate	Susceptible	Susceptible	Susceptible	Susceptible	Susceptible	Susceptible
21-0103	Positive	Positive	Susceptible	Susceptible	Susceptible	Susceptible	Susceptible	Susceptible	Susceptible	Susceptible	Susceptible	Susceptible	Susceptible	Susceptible	Susceptible	Susceptible	Susceptible	Susceptible	Susceptible	Susceptible	Susceptible	Susceptible	Susceptible	Susceptible	Susceptible	Susceptible	Susceptible
22-0001	Positive	Positive	Susceptible	Susceptible	Susceptible	Susceptible	Susceptible	Susceptible	Susceptible	Susceptible	Susceptible	Susceptible	Susceptible	Susceptible	Susceptible	Susceptible	Susceptible	Susceptible	Susceptible	Susceptible	Susceptible	Susceptible	Susceptible	Susceptible	Susceptible	Susceptible	Susceptible
22-0002	Positive	Positive	Resistant	Susceptible	Susceptible	Susceptible	Susceptible	Susceptible	Susceptible	Susceptible	Resistant	Susceptible	Susceptible	Resistant	Susceptible	Susceptible	Susceptible	Susceptible	Susceptible	Susceptible	Resistant	Susceptible	Susceptible	Susceptible	Susceptible	Susceptible	Susceptible
22-0003	Positive	Positive	Resistant	Resistant	Susceptible	Susceptible	Resistant	Susceptible	Susceptible	Resistant	Resistant	Susceptible	Susceptible	Not Done	Not Done	Not Done	Not Done	Not Done	Not Done	Not Done	Resistant	Resistant	Indeterminate	Indeterminate	Susceptible	Susceptible	Susceptible
22-0004	Positive	Positive	Susceptible	Susceptible	Susceptible	Susceptible	Susceptible	Susceptible	Susceptible	Susceptible	Susceptible	Susceptible	Susceptible	Susceptible	Susceptible	Susceptible	Susceptible	Susceptible	Susceptible	Susceptible	Indeterminate	Susceptible	Susceptible	Susceptible	Susceptible	Susceptible	Susceptible
22-0005	Positive	Positive	Resistant	Resistant	Susceptible	Susceptible	Resistant	Susceptible	Susceptible	Resistant	Indeterminate	Susceptible	Susceptible	Resistant	Resistant	Susceptible	Susceptible	Susceptible	Susceptible	Susceptible	Resistant	Resistant	Susceptible	Susceptible	Susceptible	Susceptible	Susceptible
22-0006	Positive	Positive	Resistant	Resistant	Resistant	Resistant	Resistant	Resistant	Resistant	Resistant	Indeterminate	Indeterminate	Indeterminate	Not Done	Not Done	Not Done	Not Done	Not Done	Not Done	Not Done	Resistant	Resistant	Susceptible	Susceptible	Susceptible	Susceptible	Susceptible
22-0007	Negative	Positive	Susceptible	Susceptible	Susceptible	Susceptible	Susceptible	Susceptible	Susceptible	Susceptible	Susceptible	Susceptible	Susceptible	Susceptible	Susceptible	Susceptible	Susceptible	Susceptible	Susceptible	Susceptible	Indeterminate	Susceptible	Susceptible	Susceptible	Susceptible	Susceptible	Susceptible
22-0008	Positive	Positive	Susceptible	Susceptible	Susceptible	Susceptible	Susceptible	Susceptible	Susceptible	Susceptible	Susceptible	Susceptible	Susceptible	Susceptible	Susceptible	Susceptible	Susceptible	Susceptible	Susceptible	Susceptible	Susceptible	Susceptible	Susceptible	Susceptible	Susceptible	Susceptible	Susceptible
22-0009	Positive	Positive	Susceptible	Susceptible	Susceptible	Susceptible	Susceptible	Susceptible	Susceptible	Susceptible	Susceptible	Susceptible	Susceptible	Susceptible	Susceptible	Susceptible	Susceptible	Susceptible	Susceptible	Susceptible	Susceptible	Indeterminate	Susceptible	Susceptible	Susceptible	Susceptible	Susceptible
22-0010	Positive	Positive	Susceptible	Susceptible	Susceptible	Susceptible	Susceptible	Susceptible	Susceptible	Susceptible	Susceptible	Susceptible	Susceptible	Susceptible	Susceptible	Susceptible	Susceptible	Susceptible	Susceptible	Susceptible	Susceptible	Susceptible	Susceptible	Susceptible	Susceptible	Susceptible	Susceptible
22-0011	Negative	Positive	Susceptible	Susceptible	Susceptible	Susceptible	Susceptible	Susceptible	Susceptible	Indeterminate	Indeterminate	Indeterminate	Indeterminate	Not Done	Not Done	Not Done	Not Done	Not Done	Not Done	Not Done	Indeterminate	Indeterminate	Indeterminate	Indeterminate	Indeterminate	Indeterminate	Indeterminate
22-0012	Positive	Positive	Susceptible	Susceptible	Susceptible	Susceptible	Susceptible	Susceptible	Susceptible	Susceptible	Susceptible	Susceptible	Susceptible	Susceptible	Susceptible	Susceptible	Susceptible	Susceptible	Susceptible	Susceptible	Susceptible	Indeterminate	Indeterminate	Indeterminate	Susceptible	Susceptible	Susceptible
22-0013	Positive	Positive	Resistant	Resistant	Susceptible	Susceptible	Resistant	Susceptible	Susceptible	Resistant	Resistant	Susceptible	Susceptible	Resistant	Resistant	Susceptible	Resistant	Susceptible	Susceptible	Susceptible	Resistant	Resistant	Susceptible	Susceptible	Susceptible	Susceptible	Susceptible
22-0014	Positive	Positive	Susceptible	Susceptible	Susceptible	Susceptible	Susceptible	Susceptible	Susceptible	Susceptible	Susceptible	Susceptible	Susceptible	Susceptible	Susceptible	Susceptible	Susceptible	Susceptible	Susceptible	Susceptible	Susceptible	Susceptible	Susceptible	Susceptible	Susceptible	Susceptible	Susceptible
22-0015	Positive	Positive	Resistant	Susceptible	Susceptible	Susceptible	Resistant	Susceptible	Susceptible	Susceptible	Indeterminate	Susceptible	Susceptible	Resistant	Susceptible	Susceptible	Susceptible	Susceptible	Susceptible	Susceptible	Resistant	Susceptible	Susceptible	Susceptible	Susceptible	Susceptible	Susceptible
22-0016	Positive	Positive	Resistant	Resistant	Susceptible	Susceptible	Susceptible	Susceptible	Susceptible	Resistant	Resistant	Susceptible	Susceptible	Resistant	Resistant	Susceptible	Susceptible	Susceptible	Susceptible	Susceptible	Resistant	Resistant	Susceptible	Susceptible	Susceptible	Susceptible	Susceptible
22-0017	Positive	Positive	Resistant	Resistant	Susceptible	Susceptible	Resistant	Susceptible	Susceptible	Resistant	Resistant	Susceptible	Susceptible	Resistant	Resistant	Susceptible	Susceptible	Susceptible	Susceptible	Susceptible	Resistant	Resistant	Susceptible	Susceptible	Susceptible	Susceptible	Susceptible
22-0018	Negative	Positive	Susceptible	Susceptible	Susceptible	Susceptible	Susceptible	Susceptible	Susceptible	Susceptible	Susceptible	Susceptible	Susceptible	Susceptible	Susceptible	Susceptible	Susceptible	Susceptible	Susceptible	Susceptible	Susceptible	Indeterminate	Susceptible	Susceptible	Susceptible	Susceptible	Susceptible
22-0019	Positive	Positive	Resistant	Resistant	Susceptible	Susceptible	Susceptible	Susceptible	Susceptible	Resistant	Resistant	Susceptible	Indeterminate	Resistant	Resistant	Susceptible	Susceptible	Susceptible	Susceptible	Susceptible	Resistant	Resistant	Susceptible	Susceptible	Susceptible	Susceptible	Susceptible
22-0020	Positive	Positive	Susceptible	Susceptible	Susceptible	Susceptible	Susceptible	Susceptible	Susceptible	Susceptible	Susceptible	Indeterminate	Indeterminate	Susceptible	Susceptible	Susceptible	Susceptible	Susceptible	Susceptible	Susceptible	Indeterminate	Susceptible	Susceptible	Susceptible	Susceptible	Susceptible	Susceptible
22-0021	Negative	Positive	Susceptible	Susceptible	Susceptible	Susceptible	Susceptible	Susceptible	Susceptible	Indeterminate	Indeterminate	Susceptible	Susceptible	Not Done	Not Done	Not Done	Not Done	Not Done	Not Done	Not Done	Resistant	Indeterminate	Indeterminate	Indeterminate	Indeterminate	Indeterminate	Indeterminate
22-0022	Positive	Positive	Susceptible	Susceptible	Susceptible	Susceptible	Susceptible	Susceptible	Susceptible	Susceptible	Susceptible	Susceptible	Susceptible	Susceptible	Susceptible	Susceptible	Susceptible	Susceptible	Susceptible	Susceptible	Susceptible	Susceptible	Susceptible	Susceptible	Susceptible	Susceptible	Susceptible
22-0023	Positive	Positive	Susceptible	Susceptible	Susceptible	Resistant	Resistant	Resistant	Resistant	Susceptible	Susceptible	Susceptible	Susceptible	Susceptible	Susceptible	Susceptible	Susceptible	Susceptible	Susceptible	Susceptible	Susceptible	Indeterminate	Susceptible	Susceptible	Susceptible	Susceptible	Susceptible
22-0024	Positive	Positive	Susceptible	Susceptible	Susceptible	Susceptible	Susceptible	Susceptible	Susceptible	Susceptible	Susceptible	Susceptible	Susceptible	Not Done	Not Done	Not Done	Not Done	Not Done	Not Done	Not Done	Susceptible	Error	Susceptible	Susceptible	Susceptible	Susceptible	Susceptible
22-0026	Positive	Positive	Resistant	Susceptible	Susceptible	Susceptible	Susceptible	Susceptible	Susceptible	Susceptible	Susceptible	Susceptible	Susceptible	Susceptible	Susceptible	Susceptible	Susceptible	Susceptible	Susceptible	Susceptible	Susceptible	Susceptible	Susceptible	Susceptible	Susceptible	Susceptible	Susceptible
22-0027	Negative	Negative	NULL	NULL	NULL	NULL	NULL	NULL	NULL	Indeterminate	Indeterminate	Indeterminate	Indeterminate	Not Done	Not Done	Not Done	Not Done	Not Done	Not Done	Not Done	Indeterminate	Indeterminate	Indeterminate	Indeterminate	Indeterminate	Indeterminate	Indeterminate
22-0028	Negative	Negative	NULL	NULL	NULL	NULL	NULL	NULL	NULL	Indeterminate	Indeterminate	Indeterminate	Indeterminate	Not Done	Not Done	Not Done	Not Done	Not Done	Not Done	Not Done	Indeterminate	Indeterminate	Indeterminate	Indeterminate	Indeterminate	Indeterminate	Indeterminate
22-0029	Positive	Positive	Resistant	Susceptible	Susceptible	Susceptible	Susceptible	Susceptible	Susceptible	Susceptible	Resistant	Susceptible	Susceptible	Resistant	Susceptible	Susceptible	Susceptible	Susceptible	Susceptible	Susceptible	Indeterminate	Indeterminate	Indeterminate	Indeterminate	Indeterminate	Indeterminate	Indeterminate
22-0030	Positive	Positive	Susceptible	Susceptible	Susceptible	Susceptible	Susceptible	Susceptible	Susceptible	Susceptible	Susceptible	Susceptible	Susceptible	Susceptible	Susceptible	Susceptible	Susceptible	Susceptible	Susceptible	Susceptible	Indeterminate	Indeterminate	Susceptible	Susceptible	Susceptible	Susceptible	Susceptible
22-0031	Positive	Positive	Susceptible	Susceptible	Susceptible	Susceptible	Susceptible	Susceptible	Susceptible	Susceptible	Susceptible	Susceptible	Susceptible	Not Done	Not Done	Not Done	Not Done	Not Done	Not Done	Not Done	Indeterminate	Indeterminate	Indeterminate	Indeterminate	Indeterminate	Indeterminate	Indeterminate
22-0032	Negative	Positive	Susceptible	Susceptible	Susceptible	Susceptible	Susceptible	Susceptible	Susceptible	Susceptible	Susceptible	Susceptible	Susceptible	Susceptible	Susceptible	Susceptible	Susceptible	Susceptible	Susceptible	Susceptible	Susceptible	Indeterminate	Susceptible	Susceptible	Susceptible	Susceptible	Susceptible
22-0033	Negative	Negative	NULL	NULL	NULL	NULL	NULL	NULL	NULL	Indeterminate	Indeterminate	Indeterminate	Indeterminate	Not Done	Not Done	Not Done	Not Done	Not Done	Not Done	Not Done	Indeterminate	Indeterminate	Indeterminate	Indeterminate	Susceptible	Susceptible	Susceptible
22-0034	Negative	Negative	Not Done	Not Done	Not Done	Not Done	Not Done	Not Done	Not Done	Indeterminate	Indeterminate	Indeterminate	Indeterminate	Not Done	Not Done	Not Done	Not Done	Not Done	Not Done	Not Done	Indeterminate	Indeterminate	Indeterminate	Indeterminate	Indeterminate	Indeterminate	Indeterminate
22-0039	Positive	Positive	Susceptible	Susceptible	Susceptible	Susceptible	Susceptible	Susceptible	Susceptible	Susceptible	Susceptible	Susceptible	Susceptible	Susceptible	Susceptible	Susceptible	Susceptible	Susceptible	Susceptible	Susceptible	Susceptible	Susceptible	Susceptible	Susceptible	Susceptible	Susceptible	Susceptible
22-0040	Positive	Positive	Susceptible	Susceptible	Susceptible	Susceptible	Susceptible	Susceptible	Susceptible	Susceptible	Susceptible	Susceptible	Susceptible	Susceptible	Susceptible	Susceptible	Susceptible	Susceptible	Susceptible	Susceptible	Indeterminate	Indeterminate	Indeterminate	Indeterminate	Indeterminate	Indeterminate	Indeterminate
22-0041	Positive	Positive	Susceptible	Susceptible	Susceptible	Susceptible	Susceptible	Susceptible	Susceptible	Susceptible	Susceptible	Susceptible	Susceptible	Susceptible	Susceptible	Susceptible	Susceptible	Susceptible	Susceptible	Susceptible	Susceptible	Susceptible	Susceptible	Susceptible	Susceptible	Susceptible	Susceptible
22-0042	Positive	Positive	Resistant	Resistant	Susceptible	Susceptible	Resistant	Susceptible	Susceptible	Resistant	Resistant	Susceptible	Susceptible	Resistant	Resistant	Susceptible	Susceptible	Susceptible	Susceptible	Susceptible	Resistant	Resistant	Susceptible	Susceptible	Susceptible	Susceptible	Susceptible
22-0043	Positive	Positive	Resistant	Susceptible	Susceptible	Susceptible	Susceptible	Susceptible	Susceptible	Susceptible	Susceptible	Susceptible	Susceptible	Susceptible	Susceptible	Susceptible	Susceptible	Susceptible	Susceptible	Susceptible	Resistant	Susceptible	Susceptible	Susceptible	Susceptible	Susceptible	Susceptible
22-0044	Positive	Positive	Susceptible	Susceptible	Susceptible	Susceptible	Susceptible	Susceptible	Susceptible	Susceptible	Susceptible	Susceptible	Susceptible	Susceptible	Susceptible	Susceptible	Susceptible	Susceptible	Susceptible	Susceptible	Susceptible	Susceptible	Susceptible	Susceptible	Susceptible	Susceptible	Susceptible
22-0045	Positive	Positive	Resistant	Susceptible	Susceptible	Susceptible	Susceptible	Susceptible	Susceptible	Susceptible	Resistant	Susceptible	Susceptible	Resistant	Susceptible	Susceptible	Susceptible	Susceptible	Susceptible	Susceptible	Resistant	Susceptible	Susceptible	Susceptible	Susceptible	Susceptible	Susceptible
22-0046	Positive	Positive	Susceptible	Susceptible	Susceptible	Susceptible	Susceptible	Susceptible	Susceptible	Susceptible	Susceptible	Susceptible	Indeterminate	Susceptible	Susceptible	Susceptible	Susceptible	Susceptible	Susceptible	Susceptible	Susceptible	Susceptible	Susceptible	Susceptible	Susceptible	Susceptible	Susceptible
22-0047	Positive	Positive	Resistant	Susceptible	Susceptible	Susceptible	Susceptible	Susceptible	Susceptible	Susceptible	Indeterminate	Susceptible	Susceptible	Not Done	Not Done	Not Done	Not Done	Not Done	Not Done	Not Done	Resistant	Susceptible	Susceptible	Susceptible	Susceptible	Susceptible	Susceptible
22-0048	Negative	Positive	Susceptible	Susceptible	Susceptible	Susceptible	Susceptible	Susceptible	Susceptible	Indeterminate	Indeterminate	Indeterminate	Indeterminate	Not Done	Not Done	Not Done	Not Done	Not Done	Not Done	Not Done	Indeterminate	Indeterminate	Indeterminate	Indeterminate	Indeterminate	Indeterminate	Indeterminate
22-0049	Positive	Positive	Susceptible	Susceptible	Susceptible	Susceptible	Susceptible	Susceptible	Susceptible	Susceptible	Susceptible	Susceptible	Susceptible	Susceptible	Susceptible	Susceptible	Susceptible	Susceptible	Susceptible	Susceptible	Susceptible	Susceptible	Susceptible	Susceptible	Susceptible	Susceptible	Susceptible
22-0050	Positive	Positive	Susceptible	Susceptible	Susceptible	Susceptible	Susceptible	Susceptible	Susceptible	Susceptible	Susceptible	Susceptible	Susceptible	Susceptible	Susceptible	Susceptible	Susceptible	Susceptible	Susceptible	Susceptible	Susceptible	Indeterminate	Susceptible	Susceptible	Susceptible	Susceptible	Susceptible
22-0051	Positive	Positive	Susceptible	Susceptible	Susceptible	Susceptible	Susceptible	Susceptible	Susceptible	Susceptible	Susceptible	Indeterminate	Indeterminate	Susceptible	Susceptible	Susceptible	Susceptible	Susceptible	Susceptible	Susceptible	Susceptible	Indeterminate	Susceptible	Susceptible	Susceptible	Susceptible	Susceptible
22-0052	Positive	Positive	Susceptible	Susceptible	Resistant	Susceptible	Susceptible	Susceptible	Susceptible	Susceptible	Susceptible	Susceptible	Susceptible	Susceptible	Susceptible	Susceptible	Susceptible	Susceptible	Susceptible	Susceptible	Susceptible	Susceptible	Susceptible	Susceptible	Susceptible	Susceptible	Susceptible
22-0053	Positive	Positive	Susceptible	Susceptible	Susceptible	Susceptible	Susceptible	Susceptible	Susceptible	Susceptible	Susceptible	Susceptible	Susceptible	Susceptible	Susceptible	Susceptible	Susceptible	Susceptible	Susceptible	Susceptible	Susceptible	Susceptible	Susceptible	Susceptible	Susceptible	Susceptible	Susceptible
22-0054	Positive	Positive	Resistant	Susceptible	Susceptible	Susceptible	Susceptible	Susceptible	Susceptible	Susceptible	Resistant	Susceptible	Susceptible	Resistant	Susceptible	Susceptible	Susceptible	Susceptible	Susceptible	Susceptible	Resistant	Indeterminate	Susceptible	Susceptible	Susceptible	Susceptible	Susceptible
22-0056	Negative	Positive	Resistant	Resistant	Resistant	Susceptible	Resistant	Susceptible	Susceptible	Susceptible	Resistant	Indeterminate	Indeterminate	Resistant	Resistant	Susceptible	Susceptible	Susceptible	Susceptible	Susceptible	Resistant	Indeterminate	Susceptible	Susceptible	Susceptible	Susceptible	Susceptible
22-0057	Positive	Positive	Susceptible	Susceptible	Susceptible	Susceptible	Susceptible	Susceptible	Susceptible	Susceptible	Susceptible	Indeterminate	Indeterminate	Susceptible	Susceptible	Susceptible	Susceptible	Susceptible	Susceptible	Susceptible	Susceptible	Indeterminate	Indeterminate	Indeterminate	Susceptible	Susceptible	Susceptible
22-0058	Positive	Positive	Resistant	Resistant	Susceptible	Susceptible	Susceptible	Susceptible	Susceptible	Resistant	Resistant	Susceptible	Susceptible	Resistant	Resistant	Susceptible	Susceptible	Susceptible	Susceptible	Susceptible	Resistant	Resistant	Indeterminate	Indeterminate	Susceptible	Susceptible	Susceptible
22-0059	Positive	Positive	Resistant	Resistant	Resistant	Susceptible	Resistant	Susceptible	Susceptible	Resistant	Resistant	Susceptible	Susceptible	Resistant	Resistant	Susceptible	Resistant	Susceptible	Susceptible	Susceptible	Resistant	Resistant	Susceptible	Susceptible	Susceptible	Susceptible	Susceptible
22-0060	Positive	Positive	Susceptible	Susceptible	Susceptible	Susceptible	Susceptible	Susceptible	Susceptible	Susceptible	Susceptible	Susceptible	Susceptible	Susceptible	Susceptible	Susceptible	Susceptible	Susceptible	Susceptible	Susceptible	Susceptible	Indeterminate	Indeterminate	Indeterminate	Susceptible	Susceptible	Susceptible
22-0061	Positive	Positive	Resistant	Susceptible	Susceptible	Susceptible	Susceptible	Susceptible	Susceptible	Susceptible	Susceptible	Susceptible	Susceptible	Susceptible	Susceptible	Susceptible	Susceptible	Susceptible	Susceptible	Susceptible	Susceptible	Susceptible	Susceptible	Susceptible	Susceptible	Susceptible	Susceptible
22-0062	Positive	Positive	Resistant	Resistant	Susceptible	Susceptible	Susceptible	Susceptible	Susceptible	Resistant	Resistant	Susceptible	Susceptible	Resistant	Resistant	Susceptible	Susceptible	Susceptible	Susceptible	Susceptible	Resistant	Indeterminate	Susceptible	Susceptible	Susceptible	Susceptible	Susceptible
22-0063	Positive	Positive	Resistant	Resistant	Susceptible	Susceptible	Susceptible	Resistant	Resistant	Resistant	Resistant	Resistant	Susceptible	Resistant	Resistant	Susceptible	Susceptible	Resistant	Resistant	Susceptible	Resistant	Resistant	Resistant	Resistant	Susceptible	Susceptible	Susceptible
22-0064	Positive	Positive	Susceptible	Susceptible	Susceptible	Susceptible	Susceptible	Susceptible	Susceptible	Susceptible	Susceptible	Susceptible	Susceptible	Susceptible	Susceptible	Susceptible	Susceptible	Susceptible	Susceptible	Susceptible	Susceptible	Indeterminate	Susceptible	Susceptible	Susceptible	Susceptible	Susceptible
22-0065	Negative	Positive	Resistant	Resistant	Susceptible	Susceptible	Resistant	Susceptible	Susceptible	Indeterminate	Indeterminate	Indeterminate	Indeterminate	Not Done	Not Done	Not Done	Not Done	Not Done	Not Done	Not Done	Indeterminate	Indeterminate	Indeterminate	Indeterminate	Indeterminate	Indeterminate	Indeterminate
22-0066	Positive	Positive	Susceptible	Susceptible	Susceptible	Susceptible	Susceptible	Susceptible	Susceptible	Susceptible	Susceptible	Susceptible	Susceptible	Susceptible	Susceptible	Susceptible	Susceptible	Susceptible	Susceptible	Susceptible	Susceptible	Indeterminate	Susceptible	Susceptible	Susceptible	Susceptible	Susceptible
22-0067	Negative	Positive	Resistant	Resistant	Susceptible	Susceptible	Susceptible	Susceptible	Susceptible	Indeterminate	Indeterminate	Indeterminate	Indeterminate	Resistant	Resistant	Susceptible	Susceptible	Susceptible	Susceptible	Susceptible	Indeterminate	Indeterminate	Indeterminate	Indeterminate	Indeterminate	Indeterminate	Indeterminate
22-0071	Positive	Positive	Susceptible	Susceptible	Susceptible	Susceptible	Susceptible	Susceptible	Susceptible	Susceptible	Susceptible	Susceptible	Indeterminate	Not Done	Not Done	Not Done	Not Done	Not Done	Not Done	Not Done	Indeterminate	Indeterminate	Indeterminate	Indeterminate	Indeterminate	Indeterminate	Indeterminate
22-0072	Positive	Positive	Resistant	Resistant	Susceptible	Susceptible	Resistant	Susceptible	Susceptible	Resistant	Resistant	Susceptible	Susceptible	Resistant	Resistant	Susceptible	Resistant	Susceptible	Susceptible	Susceptible	Resistant	Resistant	Indeterminate	Indeterminate	Susceptible	Susceptible	Susceptible
22-0073	Positive	Positive	Resistant	Resistant	Susceptible	Susceptible	Resistant	Resistant	Resistant	Resistant	Resistant	Resistant	Susceptible	Resistant	Resistant	Susceptible	Susceptible	Resistant	Resistant	Susceptible	Resistant	Resistant	Resistant	Resistant	Susceptible	Susceptible	Susceptible
22-0074	Positive	Positive	Resistant	Resistant	Susceptible	Susceptible	Resistant	Susceptible	Susceptible	Resistant	Resistant	Susceptible	Susceptible	Resistant	Resistant	Susceptible	Susceptible	Susceptible	Susceptible	Susceptible	Resistant	Indeterminate	Susceptible	Susceptible	Susceptible	Susceptible	Susceptible
22-0075	Positive	Positive	Susceptible	Susceptible	Susceptible	Susceptible	Susceptible	Susceptible	Susceptible	Susceptible	Susceptible	Susceptible	Susceptible	Susceptible	Susceptible	Susceptible	Susceptible	Susceptible	Susceptible	Susceptible	Indeterminate	Indeterminate	Indeterminate	Indeterminate	Susceptible	Susceptible	Susceptible
22-0076	Positive	Positive	Resistant	Resistant	Susceptible	Susceptible	Resistant	Susceptible	Susceptible	Resistant	Resistant	Susceptible	Indeterminate	Resistant	Resistant	Susceptible	Susceptible	Susceptible	Susceptible	Susceptible	Indeterminate	Indeterminate	Indeterminate	Indeterminate	Indeterminate	Indeterminate	Indeterminate
22-0077	Negative	Positive	Susceptible	Susceptible	Susceptible	Susceptible	Susceptible	Susceptible	Susceptible	Susceptible	Susceptible	Susceptible	Susceptible	Susceptible	Susceptible	Susceptible	Susceptible	Susceptible	Susceptible	Susceptible	Indeterminate	Indeterminate	Indeterminate	Indeterminate	Indeterminate	Indeterminate	Indeterminate
22-0078	Negative	Positive	Susceptible	Susceptible	Susceptible	Susceptible	Susceptible	Susceptible	Susceptible	Susceptible	Susceptible	Susceptible	Susceptible	Susceptible	Susceptible	Susceptible	Susceptible	Susceptible	Susceptible	Susceptible	Susceptible	Indeterminate	Indeterminate	Indeterminate	Indeterminate	Indeterminate	Indeterminate
22-0079	Negative	Positive	Susceptible	Susceptible	Susceptible	Susceptible	Susceptible	Susceptible	Susceptible	Susceptible	Susceptible	Susceptible	Susceptible	Susceptible	Susceptible	Susceptible	Susceptible	Susceptible	Susceptible	Susceptible	Susceptible	Indeterminate	Indeterminate	Indeterminate	Indeterminate	Indeterminate	Indeterminate
22-0080	Positive	Positive	Susceptible	Susceptible	Susceptible	Susceptible	Susceptible	Susceptible	Susceptible	Susceptible	Susceptible	Susceptible	Susceptible	Susceptible	Susceptible	Susceptible	Susceptible	Susceptible	Susceptible	Susceptible	Susceptible	Indeterminate	Indeterminate	Indeterminate	Susceptible	Susceptible	Susceptible
22-0081	Positive	Positive	Susceptible	Susceptible	Susceptible	Susceptible	Susceptible	Susceptible	Susceptible	Susceptible	Susceptible	Susceptible	Susceptible	Susceptible	Susceptible	Susceptible	Susceptible	Susceptible	Susceptible	Susceptible	Susceptible	Indeterminate	Indeterminate	Indeterminate	Indeterminate	Indeterminate	Indeterminate
22-0082	Positive	Positive	Resistant	Resistant	Susceptible	Susceptible	Resistant	Susceptible	Susceptible	Resistant	Resistant	Susceptible	Susceptible	Resistant	Resistant	Susceptible	Susceptible	Susceptible	Susceptible	Susceptible	Resistant	Indeterminate	Indeterminate	Indeterminate	Indeterminate	Indeterminate	Indeterminate
22-0083	Positive	Positive	Susceptible	Susceptible	Susceptible	Susceptible	Susceptible	Susceptible	Susceptible	Susceptible	Susceptible	Susceptible	Indeterminate	Susceptible	Susceptible	Susceptible	Susceptible	Susceptible	Susceptible	Susceptible	Indeterminate	Indeterminate	Indeterminate	Indeterminate	Susceptible	Susceptible	Susceptible
22-0084	Positive	Positive	Resistant	Resistant	Susceptible	Susceptible	Resistant	Susceptible	Resistant	Resistant	Resistant	Susceptible	Indeterminate	Resistant	Resistant	Susceptible	Susceptible	Susceptible	Resistant	Susceptible	Resistant	Indeterminate	Susceptible	Susceptible	Susceptible	Susceptible	Susceptible
22-0085	Negative	Positive	Resistant	Susceptible	Susceptible	Susceptible	Resistant	Susceptible	Susceptible	Susceptible	Indeterminate	Susceptible	Indeterminate	Resistant	Susceptible	Susceptible	Susceptible	Susceptible	Susceptible	Susceptible	Resistant	Indeterminate	Indeterminate	Indeterminate	Indeterminate	Indeterminate	Indeterminate
22-0086	Positive	Positive	Susceptible	Susceptible	Susceptible	Susceptible	Susceptible	Susceptible	Susceptible	Susceptible	Susceptible	Susceptible	Indeterminate	Susceptible	Susceptible	Susceptible	Susceptible	Susceptible	Susceptible	Susceptible	Indeterminate	Indeterminate	Indeterminate	Indeterminate	Susceptible	Susceptible	Susceptible
22-0087	Positive	Positive	Susceptible	Susceptible	Susceptible	Susceptible	Susceptible	Susceptible	Susceptible	Susceptible	Susceptible	Susceptible	Indeterminate	Susceptible	Susceptible	Susceptible	Susceptible	Susceptible	Susceptible	Susceptible	Indeterminate	Indeterminate	Indeterminate	Indeterminate	Susceptible	Susceptible	Susceptible
22-0088	Positive	Positive	Susceptible	Susceptible	Susceptible	Susceptible	Susceptible	Susceptible	Susceptible	Susceptible	Susceptible	Susceptible	Indeterminate	Susceptible	Susceptible	Susceptible	Susceptible	Susceptible	Susceptible	Susceptible	Susceptible	Indeterminate	Susceptible	Susceptible	Susceptible	Susceptible	Susceptible
22-0089	Positive	Positive	Susceptible	Susceptible	Susceptible	Susceptible	Susceptible	Susceptible	Susceptible	Susceptible	Susceptible	Indeterminate	Indeterminate	Susceptible	Susceptible	Susceptible	Susceptible	Susceptible	Susceptible	Susceptible	Indeterminate	Indeterminate	Indeterminate	Indeterminate	Indeterminate	Indeterminate	Indeterminate
22-0090	Negative	Positive	Resistant	Resistant	Susceptible	Susceptible	Susceptible	Resistant	Resistant	Indeterminate	Indeterminate	Indeterminate	Indeterminate	Not Done	Not Done	Not Done	Not Done	Not Done	Not Done	Not Done	Indeterminate	Indeterminate	Indeterminate	Indeterminate	Indeterminate	Indeterminate	Indeterminate
22-0091	Positive	Positive	Resistant	Susceptible	Susceptible	Susceptible	Susceptible	Susceptible	Susceptible	Susceptible	Resistant	Susceptible	Susceptible	Resistant	Susceptible	Susceptible	Susceptible	Susceptible	Susceptible	Susceptible	Resistant	Susceptible	Indeterminate	Indeterminate	Susceptible	Susceptible	Susceptible
22-0092	Negative	Contaminated	Susceptible	Susceptible	Susceptible	Susceptible	Susceptible	Susceptible	Susceptible	Indeterminate	Indeterminate	Indeterminate	Indeterminate	Not Done	Not Done	Not Done	Not Done	Not Done	Not Done	Not Done	Resistant	Indeterminate	Indeterminate	Indeterminate	Indeterminate	Indeterminate	Indeterminate
22-0093	Negative	Positive	Susceptible	Susceptible	Susceptible	Susceptible	Susceptible	Susceptible	Susceptible	Susceptible	Susceptible	Susceptible	Susceptible	Susceptible	Susceptible	Susceptible	Susceptible	Susceptible	Susceptible	Susceptible	Susceptible	Indeterminate	Indeterminate	Indeterminate	Susceptible	Susceptible	Susceptible
22-0094	Positive	Positive	Resistant	Resistant	Susceptible	Susceptible	Susceptible	Susceptible	Susceptible	Resistant	Resistant	Susceptible	Susceptible	Resistant	Resistant	Susceptible	Susceptible	Susceptible	Susceptible	Susceptible	Indeterminate	Resistant	Indeterminate	Indeterminate	Susceptible	Susceptible	Susceptible
22-0095	Negative	Negative	NULL	NULL	NULL	NULL	NULL	NULL	NULL	Indeterminate	Indeterminate	Indeterminate	Indeterminate	Not Done	Not Done	Not Done	Not Done	Not Done	Not Done	Not Done	Indeterminate	Indeterminate	Indeterminate	Indeterminate	Indeterminate	Indeterminate	Indeterminate
22-0096	Negative	Positive	Resistant	Resistant	Susceptible	Susceptible	Resistant	Susceptible	Susceptible	Indeterminate	Indeterminate	Indeterminate	Indeterminate	Not Done	Not Done	Not Done	Not Done	Not Done	Not Done	Not Done	Indeterminate	Indeterminate	Indeterminate	Indeterminate	Susceptible	Susceptible	Susceptible
22-0097	Positive	Positive	Resistant	Resistant	Susceptible	Susceptible	Susceptible	Susceptible	Susceptible	Resistant	Resistant	Susceptible	Susceptible	Resistant	Resistant	Susceptible	Susceptible	Susceptible	Susceptible	Susceptible	Resistant	Resistant	Susceptible	Susceptible	Susceptible	Susceptible	Susceptible
22-0099	Positive	Positive	Resistant	Resistant	Susceptible	Susceptible	Resistant	Susceptible	Susceptible	Resistant	Resistant	Susceptible	Susceptible	Resistant	Resistant	Susceptible	Susceptible	Susceptible	Susceptible	Susceptible	Resistant	Resistant	Susceptible	Susceptible	Susceptible	Susceptible	Susceptible
22-0100	Positive	Positive	Susceptible	Susceptible	Susceptible	Susceptible	Susceptible	Susceptible	Susceptible	Susceptible	Susceptible	Susceptible	Indeterminate	Susceptible	Susceptible	Susceptible	Susceptible	Susceptible	Susceptible	Susceptible	Susceptible	Indeterminate	Susceptible	Susceptible	Susceptible	Susceptible	Susceptible
22-0101	Negative	Positive	Resistant	Resistant	Susceptible	Susceptible	Susceptible	Susceptible	Susceptible	Indeterminate	Indeterminate	Indeterminate	Indeterminate	Not Done	Not Done	Not Done	Not Done	Not Done	Not Done	Not Done	Resistant	Resistant	Indeterminate	Indeterminate	Indeterminate	Indeterminate	Indeterminate
22-0102	Positive	Positive	Susceptible	Susceptible	Susceptible	Susceptible	Susceptible	Susceptible	Susceptible	Susceptible	Susceptible	Susceptible	Susceptible	Susceptible	Susceptible	Susceptible	Susceptible	Susceptible	Susceptible	Susceptible	Susceptible	Susceptible	Susceptible	Susceptible	Susceptible	Susceptible	Susceptible
22-0103	Negative	Negative	NULL	NULL	NULL	NULL	NULL	NULL	NULL	Indeterminate	Indeterminate	Indeterminate	Indeterminate	Not Done	Not Done	Not Done	Not Done	Not Done	Not Done	Not Done	Indeterminate	Indeterminate	Indeterminate	Indeterminate	Indeterminate	Indeterminate	Indeterminate
22-0104	Positive	Positive	Susceptible	Susceptible	Susceptible	Susceptible	Susceptible	Susceptible	Susceptible	Susceptible	Susceptible	Susceptible	Susceptible	Susceptible	Susceptible	Susceptible	Susceptible	Susceptible	Susceptible	Susceptible	Susceptible	Susceptible	Susceptible	Susceptible	Susceptible	Susceptible	Susceptible
22-0105	Positive	Positive	Susceptible	Susceptible	Susceptible	Susceptible	Susceptible	Susceptible	Susceptible	Susceptible	Susceptible	Susceptible	Susceptible	Susceptible	Susceptible	Susceptible	Susceptible	Susceptible	Susceptible	Susceptible	Susceptible	Indeterminate	Susceptible	Susceptible	Susceptible	Susceptible	Susceptible
22-0106	Positive	Positive	Susceptible	Susceptible	Susceptible	Susceptible	Susceptible	Susceptible	Susceptible	Susceptible	Susceptible	Susceptible	Susceptible	Contaminated	Contaminated	Contaminated	Contaminated	Contaminated	Contaminated	Contaminated	Susceptible	Indeterminate	Susceptible	Susceptible	Susceptible	Susceptible	Susceptible
22-0107	Positive	Positive	Susceptible	Susceptible	Susceptible	Susceptible	Susceptible	Susceptible	Susceptible	Susceptible	Susceptible	Susceptible	Susceptible	Susceptible	Susceptible	Susceptible	Susceptible	Susceptible	Susceptible	Susceptible	Susceptible	Susceptible	Susceptible	Susceptible	Susceptible	Susceptible	Susceptible
22-0108	Positive	Positive	Resistant	Resistant	Susceptible	Susceptible	Susceptible	Susceptible	Susceptible	Resistant	Resistant	Susceptible	Susceptible	Resistant	Resistant	Susceptible	Susceptible	Susceptible	Susceptible	Susceptible	Resistant	Resistant	Indeterminate	Indeterminate	Susceptible	Susceptible	Susceptible
22-0110	Positive	Positive	Resistant	Susceptible	Susceptible	Susceptible	Susceptible	Susceptible	Susceptible	Susceptible	Resistant	Susceptible	Susceptible	Resistant	Susceptible	Susceptible	Susceptible	Susceptible	Susceptible	Susceptible	Resistant	Susceptible	Susceptible	Susceptible	Susceptible	Susceptible	Susceptible
22-0111	Positive	Positive	Resistant	Resistant	Susceptible	Susceptible	Susceptible	Susceptible	Susceptible	Indeterminate	Resistant	Susceptible	Susceptible	Resistant	Resistant	Susceptible	Susceptible	Susceptible	Susceptible	Susceptible	Resistant	Indeterminate	Susceptible	Susceptible	Susceptible	Susceptible	Susceptible
22-0112	Positive	Positive	Resistant	Resistant	Susceptible	Susceptible	Resistant	Susceptible	Susceptible	Resistant	Resistant	Susceptible	Susceptible	Resistant	Resistant	Susceptible	Susceptible	Susceptible	Susceptible	Susceptible	Resistant	Indeterminate	Susceptible	Susceptible	Susceptible	Susceptible	Susceptible
22-0113	Positive	Positive	Susceptible	Susceptible	Susceptible	Susceptible	Susceptible	Susceptible	Susceptible	Susceptible	Susceptible	Susceptible	Susceptible	Susceptible	Susceptible	Susceptible	Susceptible	Susceptible	Susceptible	Susceptible	Susceptible	Susceptible	Susceptible	Susceptible	Susceptible	Susceptible	Susceptible
22-0114	Negative	Positive	Resistant	Resistant	Susceptible	Resistant	Resistant	Resistant	Resistant	Indeterminate	Indeterminate	Indeterminate	Indeterminate	Not Done	Not Done	Not Done	Not Done	Not Done	Not Done	Not Done	Susceptible	Indeterminate	Indeterminate	Indeterminate	Indeterminate	Indeterminate	Indeterminate
22-0115	Positive	Positive	Resistant	Resistant	Susceptible	Resistant	Resistant	Resistant	Resistant	Resistant	Resistant	Resistant	Susceptible	Resistant	Resistant	Susceptible	Susceptible	Resistant	Resistant	Resistant	Resistant	Indeterminate	Resistant	Resistant	Susceptible	Susceptible	Susceptible
22-0116	Negative	Positive	Resistant	Resistant	Susceptible	Susceptible	Susceptible	Susceptible	Susceptible	Susceptible	Susceptible	Susceptible	Susceptible	Resistant	Resistant	Susceptible	Susceptible	Susceptible	Susceptible	Susceptible	Susceptible	Susceptible	Indeterminate	Indeterminate	Susceptible	Susceptible	Susceptible
22-0117	Negative	Positive	Susceptible	Susceptible	Susceptible	Susceptible	Susceptible	Susceptible	Susceptible	Indeterminate	Indeterminate	Indeterminate	Indeterminate	Not Done	Not Done	Not Done	Not Done	Not Done	Not Done	Not Done	Resistant	Indeterminate	Indeterminate	Indeterminate	Indeterminate	Indeterminate	Indeterminate
22-0118	Positive	Positive	Susceptible	Susceptible	Susceptible	Susceptible	Susceptible	Susceptible	Susceptible	Susceptible	Susceptible	Susceptible	Susceptible	Susceptible	Susceptible	Susceptible	Susceptible	Susceptible	Susceptible	Susceptible	Indeterminate	Susceptible	Susceptible	Susceptible	Susceptible	Susceptible	Susceptible
22-0119	Positive	Positive	Susceptible	Susceptible	Susceptible	Susceptible	Susceptible	Susceptible	Susceptible	Susceptible	Susceptible	Susceptible	Susceptible	Not Done	Not Done	Not Done	Not Done	Not Done	Not Done	Not Done	Susceptible	Indeterminate	Susceptible	Susceptible	Susceptible	Susceptible	Susceptible
22-0120	Positive	Positive	Susceptible	Susceptible	Susceptible	Susceptible	Susceptible	Susceptible	Susceptible	Susceptible	Susceptible	Susceptible	Susceptible	Susceptible	Susceptible	Susceptible	Susceptible	Susceptible	Susceptible	Susceptible	Susceptible	Susceptible	Susceptible	Susceptible	Susceptible	Susceptible	Susceptible
22-0121	Positive	Positive	Susceptible	Susceptible	Susceptible	Susceptible	Susceptible	Susceptible	Susceptible	Susceptible	Susceptible	Susceptible	Susceptible	Susceptible	Susceptible	Susceptible	Susceptible	Susceptible	Susceptible	Susceptible	Susceptible	Susceptible	Susceptible	Susceptible	Susceptible	Susceptible	Susceptible
22-0122	Positive	Positive	Resistant	Resistant	Susceptible	Susceptible	Susceptible	Susceptible	Susceptible	Resistant	Resistant	Susceptible	Susceptible	Not Done	Not Done	Not Done	Not Done	Not Done	Not Done	Not Done	Resistant	Resistant	Indeterminate	Indeterminate	Resistant	Resistant	Resistant
22-0123	Positive	Positive	Resistant	Resistant	Susceptible	Susceptible	Susceptible	Susceptible	Susceptible	Resistant	Resistant	Susceptible	Susceptible	Resistant	Resistant	Susceptible	Susceptible	Susceptible	Susceptible	Susceptible	Resistant	Resistant	Susceptible	Susceptible	Susceptible	Susceptible	Susceptible
22-0124	Positive	Positive	Susceptible	Susceptible	Susceptible	Susceptible	Susceptible	Susceptible	Susceptible	Susceptible	Susceptible	Susceptible	Susceptible	Susceptible	Susceptible	Susceptible	Susceptible	Susceptible	Susceptible	Susceptible	Susceptible	Susceptible	Susceptible	Susceptible	Susceptible	Susceptible	Susceptible
22-0125	Positive	Positive	Resistant	Resistant	Susceptible	Susceptible	Resistant	Susceptible	Susceptible	Resistant	Resistant	Susceptible	Susceptible	Resistant	Resistant	Susceptible	Susceptible	Susceptible	Susceptible	Susceptible	Resistant	Resistant	Susceptible	Susceptible	Susceptible	Susceptible	Susceptible
22-0126	Positive	Positive	Resistant	Resistant	Susceptible	Susceptible	Resistant	Susceptible	Susceptible	Resistant	Resistant	Indeterminate	Susceptible	Not Done	Not Done	Not Done	Not Done	Not Done	Not Done	Not Done	Resistant	Resistant	Indeterminate	Indeterminate	Susceptible	Susceptible	Susceptible
22-0127	Positive	Positive	Susceptible	Susceptible	Susceptible	Susceptible	Susceptible	Susceptible	Susceptible	Susceptible	Susceptible	Susceptible	Susceptible	Susceptible	Susceptible	Susceptible	Susceptible	Susceptible	Susceptible	Susceptible	Susceptible	Susceptible	Susceptible	Susceptible	Susceptible	Susceptible	Susceptible
22-0128	Positive	Positive	Susceptible	Susceptible	Susceptible	Susceptible	Susceptible	Susceptible	Susceptible	Susceptible	Susceptible	Susceptible	Susceptible	Susceptible	Susceptible	Susceptible	Susceptible	Susceptible	Susceptible	Susceptible	Susceptible	Indeterminate	Susceptible	Susceptible	Susceptible	Susceptible	Susceptible
22-0129	Positive	Positive	Resistant	Resistant	Resistant	Resistant	Resistant	Susceptible	Susceptible	Resistant	Indeterminate	Susceptible	Indeterminate	Resistant	Resistant	Resistant	Resistant	Susceptible	Susceptible	Susceptible	Resistant	Resistant	Susceptible	Susceptible	Resistant	Resistant	Resistant
22-0130	Positive	Positive	Resistant	Resistant	Susceptible	Susceptible	Susceptible	Susceptible	Susceptible	Resistant	Resistant	Susceptible	Susceptible	Resistant	Resistant	Susceptible	Susceptible	Susceptible	Susceptible	Susceptible	Resistant	Resistant	Susceptible	Susceptible	Susceptible	Susceptible	Susceptible
22-0131	Positive	Positive	Susceptible	Susceptible	Susceptible	Susceptible	Susceptible	Susceptible	Susceptible	Susceptible	Susceptible	Susceptible	Susceptible	Susceptible	Susceptible	Susceptible	Susceptible	Susceptible	Susceptible	Susceptible	Susceptible	Susceptible	Susceptible	Susceptible	Susceptible	Susceptible	Susceptible
22-0132	Positive	Positive	Susceptible	Susceptible	Susceptible	Susceptible	Susceptible	Susceptible	Susceptible	Susceptible	Susceptible	Susceptible	Susceptible	Susceptible	Susceptible	Susceptible	Susceptible	Susceptible	Susceptible	Susceptible	Susceptible	Susceptible	Susceptible	Susceptible	Susceptible	Susceptible	Susceptible
22-0133	Positive	Positive	Susceptible	Susceptible	Susceptible	Susceptible	Susceptible	Susceptible	Susceptible	Susceptible	Susceptible	Susceptible	Indeterminate	Not Done	Not Done	Not Done	Not Done	Not Done	Not Done	Not Done	Indeterminate	Indeterminate	Indeterminate	Indeterminate	Indeterminate	Indeterminate	Indeterminate
22-0134	Positive	Positive	Susceptible	Susceptible	Resistant	Resistant	Susceptible	Resistant	Susceptible	Susceptible	Susceptible	Susceptible	Susceptible	Susceptible	Susceptible	Susceptible	Susceptible	Susceptible	Susceptible	Susceptible	Susceptible	Indeterminate	Susceptible	Susceptible	Susceptible	Susceptible	Susceptible
22-0135	Positive	Positive	Susceptible	Susceptible	Susceptible	Susceptible	Susceptible	Susceptible	Susceptible	Susceptible	Susceptible	Susceptible	Susceptible	Susceptible	Susceptible	Susceptible	Susceptible	Susceptible	Susceptible	Susceptible	Susceptible	Susceptible	Susceptible	Susceptible	Susceptible	Susceptible	Susceptible
22-0136	Negative	Positive	Susceptible	Susceptible	Susceptible	Susceptible	Susceptible	Susceptible	Susceptible	Susceptible	Susceptible	Susceptible	Indeterminate	Not Done	Not Done	Not Done	Not Done	Not Done	Not Done	Not Done	Susceptible	Susceptible	Susceptible	Susceptible	Susceptible	Susceptible	Susceptible
22-0137	Positive	Positive	Resistant	Susceptible	Susceptible	Susceptible	Resistant	Susceptible	Susceptible	Susceptible	Resistant	Susceptible	Susceptible	Resistant	Susceptible	Susceptible	Resistant	Susceptible	Susceptible	Susceptible	Resistant	Susceptible	Susceptible	Susceptible	Susceptible	Susceptible	Susceptible
22-0138	Positive	Positive	Resistant	Resistant	Susceptible	Susceptible	Susceptible	Susceptible	Susceptible	Resistant	Resistant	Susceptible	Susceptible	Resistant	Resistant	Susceptible	Susceptible	Susceptible	Susceptible	Susceptible	Resistant	Resistant	Susceptible	Susceptible	Susceptible	Susceptible	Susceptible
22-0139	Positive	Positive	Resistant	Susceptible	Susceptible	Susceptible	Susceptible	Susceptible	Susceptible	Susceptible	Resistant	Susceptible	Susceptible	Resistant	Susceptible	Susceptible	Susceptible	Susceptible	Susceptible	Susceptible	Resistant	Indeterminate	Susceptible	Susceptible	Susceptible	Susceptible	Susceptible
22-0140	Positive	Positive	Susceptible	Susceptible	Susceptible	Susceptible	Susceptible	Susceptible	Susceptible	Susceptible	Susceptible	Susceptible	Susceptible	Susceptible	Susceptible	Susceptible	Susceptible	Susceptible	Susceptible	Susceptible	Susceptible	Susceptible	Susceptible	Susceptible	Susceptible	Susceptible	Susceptible
22-0141	Positive	Positive	Resistant	Resistant	Susceptible	Susceptible	Susceptible	Susceptible	Susceptible	Resistant	Resistant	Susceptible	Susceptible	Resistant	Resistant	Susceptible	Susceptible	Susceptible	Susceptible	Susceptible	Resistant	Resistant	Susceptible	Susceptible	Susceptible	Susceptible	Susceptible
22-0142	Positive	Positive	Susceptible	Susceptible	Susceptible	Susceptible	Susceptible	Susceptible	Susceptible	Susceptible	Susceptible	Susceptible	Susceptible	Susceptible	Susceptible	Susceptible	Susceptible	Susceptible	Susceptible	Susceptible	Susceptible	Susceptible	Susceptible	Susceptible	Susceptible	Susceptible	Susceptible
22-0143	Positive	Positive	Resistant	Susceptible	Susceptible	Susceptible	Susceptible	Susceptible	Susceptible	Susceptible	Resistant	Susceptible	Susceptible	Resistant	Susceptible	Susceptible	Susceptible	Susceptible	Susceptible	Susceptible	Resistant	Indeterminate	Susceptible	Susceptible	Susceptible	Susceptible	Susceptible
22-0144	Positive	Positive	Resistant	Resistant	Resistant	Resistant	Resistant	Susceptible	Susceptible	Resistant	Resistant	Susceptible	Resistant	Resistant	Resistant	Resistant	Resistant	Susceptible	Susceptible	Susceptible	Resistant	Resistant	Susceptible	Susceptible	Resistant	Resistant	Resistant
22-0145	Positive	Positive	Susceptible	Susceptible	Susceptible	Susceptible	Susceptible	Susceptible	Susceptible	Susceptible	Susceptible	Susceptible	Susceptible	Susceptible	Susceptible	Susceptible	Susceptible	Susceptible	Susceptible	Susceptible	Susceptible	Susceptible	Susceptible	Susceptible	Susceptible	Susceptible	Susceptible
22-0146	Positive	Positive	Susceptible	Susceptible	Susceptible	Susceptible	Susceptible	Susceptible	Susceptible	Susceptible	Susceptible	Susceptible	Susceptible	Susceptible	Susceptible	Susceptible	Susceptible	Susceptible	Susceptible	Susceptible	Indeterminate	Susceptible	Susceptible	Susceptible	Susceptible	Susceptible	Susceptible
22-0147	Positive	Positive	Resistant	Resistant	Susceptible	Susceptible	Resistant	Susceptible	Susceptible	Resistant	Resistant	Susceptible	Susceptible	Resistant	Resistant	Susceptible	Resistant	Susceptible	Susceptible	Susceptible	Resistant	Resistant	Susceptible	Susceptible	Susceptible	Susceptible	Susceptible
22-0148	Positive	Positive	Susceptible	Susceptible	Susceptible	Susceptible	Susceptible	Susceptible	Susceptible	Susceptible	Susceptible	Susceptible	Susceptible	Susceptible	Susceptible	Susceptible	Susceptible	Susceptible	Susceptible	Susceptible	Susceptible	Indeterminate	Susceptible	Susceptible	Susceptible	Susceptible	Susceptible
22-0149	Positive	Positive	Resistant	Resistant	Susceptible	Susceptible	Resistant	Susceptible	Susceptible	Resistant	Resistant	Susceptible	Susceptible	Resistant	Resistant	Susceptible	Resistant	Susceptible	Susceptible	Susceptible	Resistant	Resistant	Susceptible	Susceptible	Susceptible	Susceptible	Susceptible
22-0150	Positive	Positive	Susceptible	Susceptible	Susceptible	Susceptible	Susceptible	Susceptible	Susceptible	Resistant	Indeterminate	Indeterminate	Indeterminate	Susceptible	Susceptible	Susceptible	Susceptible	Susceptible	Susceptible	Susceptible	Indeterminate	Indeterminate	Indeterminate	Indeterminate	Indeterminate	Indeterminate	Indeterminate
22-0151	Positive	Positive	Susceptible	Susceptible	Susceptible	Susceptible	Susceptible	Susceptible	Susceptible	Susceptible	Susceptible	Susceptible	Susceptible	Susceptible	Susceptible	Susceptible	Susceptible	Susceptible	Susceptible	Susceptible	Susceptible	Indeterminate	Susceptible	Susceptible	Susceptible	Susceptible	Susceptible
22-0152	Positive	Positive	Susceptible	Susceptible	Susceptible	Susceptible	Susceptible	Susceptible	Susceptible	Susceptible	Susceptible	Susceptible	Susceptible	Susceptible	Susceptible	Susceptible	Susceptible	Susceptible	Susceptible	Susceptible	Susceptible	Susceptible	Susceptible	Susceptible	Susceptible	Susceptible	Susceptible
22-0153	Positive	Positive	Susceptible	Susceptible	Susceptible	Susceptible	Susceptible	Susceptible	Susceptible	Susceptible	Susceptible	Susceptible	Susceptible	Susceptible	Susceptible	Susceptible	Susceptible	Susceptible	Susceptible	Susceptible	Susceptible	Indeterminate	Susceptible	Susceptible	Susceptible	Susceptible	Susceptible
23-0035	Positive	Positive	Resistant	Resistant	Susceptible	Susceptible	Resistant	Susceptible	Susceptible	Resistant	Resistant	Susceptible	Indeterminate	Resistant	Resistant	Susceptible	Susceptible	Susceptible	Susceptible	Susceptible	Indeterminate	Indeterminate	Indeterminate	Indeterminate	Indeterminate	Indeterminate	Indeterminate
23-0036	Negative	Negative	NULL	NULL	NULL	NULL	NULL	NULL	NULL	Indeterminate	Indeterminate	Indeterminate	Indeterminate	Not Done	Not Done	Not Done	Not Done	Not Done	Not Done	Not Done	Indeterminate	Indeterminate	Indeterminate	Indeterminate	Indeterminate	Indeterminate	Indeterminate
23-0037	Negative	Positive	Resistant	Resistant	Susceptible	Susceptible	Susceptible	Susceptible	Susceptible	Resistant	Susceptible	Susceptible	Susceptible	Resistant	Resistant	Susceptible	Susceptible	Susceptible	Susceptible	Susceptible	Resistant	Resistant	Indeterminate	Indeterminate	Susceptible	Susceptible	Susceptible
23-0038	Positive	Positive	Resistant	Resistant	Susceptible	Susceptible	Susceptible	Susceptible	Susceptible	Resistant	Resistant	Susceptible	Susceptible	Not Done	Not Done	Not Done	Not Done	Not Done	Not Done	Not Done	Indeterminate	Indeterminate	Indeterminate	Indeterminate	Indeterminate	Indeterminate	Indeterminate
23-0055	Negative	Positive	Resistant	Resistant	Susceptible	Susceptible	Susceptible	Susceptible	Susceptible	Resistant	Resistant	Indeterminate	Indeterminate	Not Done	Not Done	Not Done	Not Done	Not Done	Not Done	Not Done	Resistant	Resistant	Susceptible	Susceptible	Susceptible	Susceptible	Susceptible
23-0068	Positive	Positive	Resistant	Resistant	Susceptible	Susceptible	Resistant	Susceptible	Susceptible	Resistant	Resistant	Susceptible	Susceptible	Resistant	Resistant	Susceptible	Susceptible	Susceptible	Susceptible	Susceptible	Resistant	Resistant	Susceptible	Susceptible	Susceptible	Susceptible	Susceptible
23-0069	Negative	Positive	Resistant	Resistant	Susceptible	Susceptible	Resistant	Susceptible	Susceptible	Resistant	Resistant	Susceptible	Susceptible	Resistant	Resistant	Susceptible	Susceptible	Susceptible	Susceptible	Susceptible	Resistant	Resistant	Indeterminate	Indeterminate	Susceptible	Susceptible	Susceptible
23-0070	Positive	Positive	Resistant	Resistant	Susceptible	Susceptible	Resistant	Susceptible	Susceptible	Indeterminate	Indeterminate	Susceptible	Susceptible	Resistant	Resistant	Susceptible	Susceptible	Susceptible	Susceptible	Susceptible	Resistant	Susceptible	Susceptible	Susceptible	Susceptible	Susceptible	Susceptible
23-0098	Negative	Positive	Resistant	Resistant	Susceptible	Susceptible	Resistant	Susceptible	Susceptible	Resistant	Resistant	Susceptible	Susceptible	Resistant	Resistant	Susceptible	Susceptible	Susceptible	Susceptible	Susceptible	Resistant	Resistant	Susceptible	Susceptible	Susceptible	Susceptible	Susceptible
23-0109	Negative	Negative	NULL	NULL	NULL	NULL	NULL	NULL	NULL	Indeterminate	Indeterminate	Indeterminate	Indeterminate	Not Done	Not Done	Not Done	Not Done	Not Done	Not Done	Not Done	Indeterminate	Indeterminate	Indeterminate	Indeterminate	Indeterminate	Indeterminate	Indeterminate
42-0025	Negative	Negative	NULL	NULL	NULL	NULL	NULL	NULL	NULL	Indeterminate	Indeterminate	Indeterminate	Indeterminate	Not Done	Not Done	Not Done	Not Done	Not Done	Not Done	Not Done	Indeterminate	Indeterminate	Indeterminate	Indeterminate	Indeterminate	Indeterminate	Indeterminate
42-0026	Positive	Positive	Susceptible	Susceptible	Susceptible	Susceptible	Susceptible	Susceptible	Susceptible	Susceptible	Indeterminate	Indeterminate	Indeterminate	Not Done	Not Done	Not Done	Not Done	Not Done	Not Done	Not Done	Indeterminate	Indeterminate	Indeterminate	Indeterminate	Indeterminate	Indeterminate	Indeterminate
42-0027	Positive	Positive	Susceptible	Susceptible	Susceptible	Susceptible	Susceptible	Susceptible	Susceptible	Susceptible	Susceptible	Indeterminate	Indeterminate	Susceptible	Susceptible	Susceptible	Susceptible	Susceptible	Susceptible	Susceptible	Susceptible	Indeterminate	Indeterminate	Indeterminate	Indeterminate	Indeterminate	Indeterminate
42-0028	Positive	Positive	Susceptible	Susceptible	Susceptible	Susceptible	Susceptible	Susceptible	Susceptible	Susceptible	Susceptible	Susceptible	Susceptible	Susceptible	Susceptible	Susceptible	Susceptible	Susceptible	Susceptible	Susceptible	Susceptible	Indeterminate	Indeterminate	Indeterminate	Indeterminate	Indeterminate	Indeterminate
42-0030	Negative	Negative	NULL	NULL	NULL	NULL	NULL	NULL	NULL	Susceptible	Susceptible	Susceptible	Susceptible	Not Done	Not Done	Not Done	Not Done	Not Done	Not Done	Not Done	Susceptible	Indeterminate	Indeterminate	Indeterminate	Indeterminate	Indeterminate	Indeterminate
42-0033	Positive	Positive	Susceptible	Susceptible	Susceptible	Susceptible	Susceptible	Susceptible	Susceptible	Susceptible	Susceptible	Susceptible	Susceptible	Susceptible	Susceptible	Susceptible	Susceptible	Susceptible	Susceptible	Susceptible	Susceptible	Indeterminate	Susceptible	Susceptible	Susceptible	Susceptible	Susceptible
42-0034	Positive	Positive	Susceptible	Susceptible	Susceptible	Susceptible	Susceptible	Susceptible	Susceptible	Susceptible	Susceptible	Susceptible	Susceptible	Not Done	Not Done	Not Done	Not Done	Not Done	Not Done	Not Done	Susceptible	Susceptible	Susceptible	Susceptible	Susceptible	Susceptible	Susceptible
42-0059	Negative	Negative	NULL	NULL	NULL	NULL	NULL	NULL	NULL	Indeterminate	Indeterminate	Susceptible	Susceptible	Not Done	Not Done	Not Done	Not Done	Not Done	Not Done	Not Done	Susceptible	Indeterminate	Indeterminate	Indeterminate	Indeterminate	Indeterminate	Indeterminate
42-0060	Positive	Positive	Resistant	Susceptible	Susceptible	Susceptible	Susceptible	Susceptible	Susceptible	Susceptible	Resistant	Susceptible	Susceptible	Susceptible	Susceptible	Susceptible	Susceptible	Susceptible	Susceptible	Susceptible	Resistant	Susceptible	Susceptible	Susceptible	Susceptible	Susceptible	Susceptible
42-0061	Negative	Negative	NULL	NULL	NULL	NULL	NULL	NULL	NULL	Indeterminate	Indeterminate	Indeterminate	Indeterminate	Not Done	Not Done	Not Done	Not Done	Not Done	Not Done	Not Done	Indeterminate	Indeterminate	Indeterminate	Indeterminate	Susceptible	Susceptible	Susceptible
42-0071	Positive	Positive	Susceptible	Susceptible	Susceptible	Susceptible	Susceptible	Susceptible	Susceptible	Resistant	Susceptible	Susceptible	Susceptible	Susceptible	Resistant	Susceptible	Susceptible	Susceptible	Susceptible	Susceptible	Susceptible	Indeterminate	Susceptible	Susceptible	Susceptible	Susceptible	Susceptible
42-0072	Positive	Positive	Susceptible	Susceptible	Susceptible	Susceptible	Susceptible	Susceptible	Susceptible	Susceptible	Susceptible	Susceptible	Indeterminate	Susceptible	Resistant	Susceptible	Susceptible	Susceptible	Susceptible	Susceptible	Indeterminate	Indeterminate	Susceptible	Susceptible	Indeterminate	Indeterminate	Indeterminate
42-0073	Positive	Positive	Susceptible	Susceptible	Susceptible	Susceptible	Susceptible	Susceptible	Susceptible	Susceptible	Susceptible	Susceptible	Susceptible	Not Done	Not Done	Not Done	Not Done	Not Done	Not Done	Not Done	Susceptible	Susceptible	Susceptible	Susceptible	Susceptible	Susceptible	Susceptible
42-0085	Positive	Negative	NULL	NULL	NULL	NULL	NULL	NULL	NULL	Susceptible	Susceptible	Susceptible	Susceptible	Not Done	Not Done	Not Done	Not Done	Not Done	Not Done	Not Done	Indeterminate	Indeterminate	Susceptible	Susceptible	Susceptible	Susceptible	Susceptible
42-0092	Positive	Positive	Not Done	Not Done	Not Done	Not Done	Not Done	Not Done	Not Done	Susceptible	Susceptible	Susceptible	Susceptible	Resistant	Susceptible	Susceptible	Susceptible	Susceptible	Susceptible	Susceptible	Resistant	MUT-I	Susceptible	Susceptible	Susceptible	Susceptible	Susceptible
42-0093	Positive	Positive	Susceptible	Susceptible	Susceptible	Susceptible	Susceptible	Susceptible	Susceptible	Susceptible	Susceptible	Susceptible	Susceptible	Susceptible	Susceptible	Susceptible	Susceptible	Susceptible	Susceptible	Susceptible	Susceptible	Susceptible	Susceptible	Susceptible	Susceptible	Susceptible	Susceptible
42-0096	Negative	Negative	NULL	NULL	NULL	NULL	NULL	NULL	NULL	Susceptible	Susceptible	Susceptible	Susceptible	Not Done	Not Done	Not Done	Not Done	Not Done	Not Done	Not Done	Indeterminate	Susceptible	Susceptible	Susceptible	Susceptible	Susceptible	Susceptible
42-0097	Negative	Negative	NULL	NULL	NULL	NULL	NULL	NULL	NULL	Indeterminate	Indeterminate	Indeterminate	Indeterminate	Not Done	Not Done	Not Done	Not Done	Not Done	Not Done	Not Done	Indeterminate	Indeterminate	Indeterminate	Indeterminate	Susceptible	Susceptible	Susceptible
42-0108	Positive	Negative	NULL	NULL	NULL	NULL	NULL	NULL	NULL	Susceptible	Susceptible	Susceptible	Susceptible	Not Done	Not Done	Not Done	Not Done	Not Done	Not Done	Not Done	Susceptible	Indeterminate	Susceptible	Susceptible	Susceptible	Susceptible	Susceptible
42-0117	Positive	Positive	Susceptible	Susceptible	Susceptible	Susceptible	Susceptible	Susceptible	Susceptible	Susceptible	Susceptible	Susceptible	Susceptible	Susceptible	Susceptible	Susceptible	Susceptible	Susceptible	Susceptible	Susceptible	Susceptible	Susceptible	Susceptible	Susceptible	Susceptible	Susceptible	Susceptible
42-0121	Negative	Positive	Susceptible	Susceptible	Susceptible	Susceptible	Susceptible	Susceptible	Susceptible	Resistant	Susceptible	Susceptible	Indeterminate	Not Done	Not Done	Not Done	Not Done	Not Done	Not Done	Not Done	Indeterminate	Indeterminate	Susceptible	Susceptible	Susceptible	Susceptible	Susceptible
42-0122	Negative	Negative	NULL	NULL	NULL	NULL	NULL	NULL	NULL	Susceptible	Susceptible	Susceptible	Indeterminate	Not Done	Not Done	Not Done	Not Done	Not Done	Not Done	Not Done	Indeterminate	Susceptible	Susceptible	Susceptible	Susceptible	Susceptible	Susceptible
42-0129	Negative	Positive	Susceptible	Susceptible	Susceptible	Susceptible	Susceptible	Susceptible	Susceptible	Susceptible	Susceptible	Susceptible	Susceptible	Not Done	Not Done	Not Done	Not Done	Not Done	Not Done	Not Done	Susceptible	Susceptible	Susceptible	Susceptible	Susceptible	Susceptible	Susceptible
42-0130	Negative	Positive	Susceptible	Susceptible	Susceptible	Susceptible	Susceptible	Susceptible	Susceptible	Susceptible	Susceptible	Susceptible	Susceptible	Not Done	Not Done	Not Done	Not Done	Not Done	Not Done	Not Done	Indeterminate	Susceptible	Susceptible	Susceptible	Susceptible	Susceptible	Susceptible
42-0131	Positive	Positive	Susceptible	Susceptible	Susceptible	Susceptible	Susceptible	Susceptible	Susceptible	Susceptible	Susceptible	Susceptible	Susceptible	Not Done	Not Done	Not Done	Not Done	Not Done	Not Done	Not Done	Indeterminate	Susceptible	Susceptible	Susceptible	Susceptible	Susceptible	Susceptible
42-0132	Negative	Negative	NULL	NULL	NULL	NULL	NULL	NULL	NULL	Susceptible	Susceptible	Susceptible	Susceptible	Not Done	Not Done	Not Done	Not Done	Not Done	Not Done	Not Done	Indeterminate	Susceptible	Susceptible	Susceptible	Susceptible	Susceptible	Susceptible
42-0139	Positive	Positive	Susceptible	Susceptible	Susceptible	Susceptible	Susceptible	Susceptible	Susceptible	Susceptible	Susceptible	Susceptible	Susceptible	Susceptible	Susceptible	Susceptible	Susceptible	Susceptible	Susceptible	Susceptible	Susceptible	Susceptible	Susceptible	Susceptible	Susceptible	Susceptible	Susceptible
42-0140	Negative	Positive	Susceptible	Susceptible	Susceptible	Susceptible	Susceptible	Susceptible	Susceptible	Susceptible	Susceptible	Susceptible	Susceptible	Not Done	Not Done	Not Done	Not Done	Not Done	Not Done	Not Done	Susceptible	Indeterminate	Susceptible	Susceptible	Resistant	Resistant	Resistant
42-0144	Negative	Negative	NULL	NULL	NULL	NULL	NULL	NULL	NULL	Indeterminate	Indeterminate	Indeterminate	Indeterminate	Not Done	Not Done	Not Done	Not Done	Not Done	Not Done	Not Done	Susceptible	Indeterminate	Indeterminate	Indeterminate	Indeterminate	Indeterminate	Indeterminate
42-0145	Positive	Positive	Resistant	Resistant	Susceptible	Susceptible	Susceptible	Susceptible	Susceptible	Indeterminate	Indeterminate	Susceptible	Susceptible	Resistant	Resistant	Susceptible	Susceptible	Susceptible	Susceptible	Susceptible	Resistant	MUT-I	Susceptible	Susceptible	Susceptible	Susceptible	Susceptible
42-0146	Positive	Negative	NULL	NULL	NULL	NULL	NULL	NULL	NULL	Susceptible	Susceptible	Susceptible	Susceptible	Not Done	Not Done	Not Done	Not Done	Not Done	Not Done	Not Done	Indeterminate	Susceptible	Susceptible	Susceptible	Susceptible	Susceptible	Susceptible
42-0147	Negative	Negative	NULL	NULL	NULL	NULL	NULL	NULL	NULL	Susceptible	Susceptible	Susceptible	Susceptible	Not Done	Not Done	Not Done	Not Done	Not Done	Not Done	Not Done	Indeterminate	Indeterminate	Susceptible	Susceptible	Indeterminate	Indeterminate	Indeterminate
42-0148	Positive	Negative	NULL	NULL	NULL	NULL	NULL	NULL	NULL	Susceptible	Susceptible	Susceptible	Susceptible	Not Done	Not Done	Not Done	Not Done	Not Done	Not Done	Not Done	Indeterminate	Indeterminate	Susceptible	Susceptible	Susceptible	Susceptible	Susceptible
42-0154	Negative	Negative	NULL	NULL	NULL	NULL	NULL	NULL	NULL	Indeterminate	Indeterminate	Indeterminate	Indeterminate	Not Done	Not Done	Not Done	Not Done	Not Done	Not Done	Not Done	Indeterminate	Indeterminate	Indeterminate	Indeterminate	Indeterminate	Indeterminate	Indeterminate
42-0155	Positive	Positive	Susceptible	Susceptible	Susceptible	Susceptible	Susceptible	Susceptible	Susceptible	Susceptible	Susceptible	Susceptible	Susceptible	Susceptible	Susceptible	Susceptible	Susceptible	Susceptible	Susceptible	Susceptible	Indeterminate	Susceptible	Susceptible	Susceptible	Susceptible	Susceptible	Susceptible
42-0156	Positive	Positive	Resistant	Resistant	Resistant	Resistant	Resistant	Resistant	Resistant	Resistant	Resistant	Resistant	Resistant	Resistant	Resistant	Resistant	Resistant	Resistant	Resistant	Resistant	Indeterminate	Resistant	Resistant	Resistant	Resistant	Resistant	Resistant
42-0158	Negative	Negative	NULL	NULL	NULL	NULL	NULL	NULL	NULL	Susceptible	Susceptible	Susceptible	Indeterminate	Not Done	Not Done	Not Done	Not Done	Not Done	Not Done	Not Done	Indeterminate	Indeterminate	Indeterminate	Indeterminate	Susceptible	Susceptible	Susceptible
42-0159	Positive	Positive	Susceptible	Susceptible	Susceptible	Susceptible	Susceptible	Susceptible	Susceptible	Susceptible	Susceptible	Susceptible	Susceptible	Susceptible	Susceptible	Susceptible	Susceptible	Susceptible	Susceptible	Susceptible	Indeterminate	Susceptible	Susceptible	Susceptible	Susceptible	Susceptible	Susceptible
42-0160	Positive	Positive	Resistant	Susceptible	Susceptible	Susceptible	Susceptible	Susceptible	Susceptible	Susceptible	Susceptible	Susceptible	Susceptible	Resistant	Resistant	Susceptible	Susceptible	Susceptible	Susceptible	Susceptible	Resistant	Indeterminate	Susceptible	Susceptible	Susceptible	Susceptible	Susceptible
42-0167	Positive	Positive	Resistant	Susceptible	Susceptible	Susceptible	Susceptible	Susceptible	Susceptible	Susceptible	Susceptible	Susceptible	Indeterminate	Not Done	Not Done	Not Done	Not Done	Not Done	Not Done	Not Done	Resistant	MUT-I	Susceptible	Susceptible	Susceptible	Susceptible	Susceptible
42-0168	Negative	Negative	NULL	NULL	NULL	NULL	NULL	NULL	NULL	Susceptible	Susceptible	Susceptible	Indeterminate	Not Done	Not Done	Not Done	Not Done	Not Done	Not Done	Not Done	Susceptible	Susceptible	Susceptible	Susceptible	Susceptible	Susceptible	Susceptible
42-0169	Negative	Positive	Susceptible	Susceptible	Susceptible	Susceptible	Susceptible	Susceptible	Susceptible	Susceptible	Susceptible	Susceptible	Susceptible	Not Done	Not Done	Not Done	Not Done	Not Done	Not Done	Not Done	Susceptible	Indeterminate	Susceptible	Susceptible	Susceptible	Susceptible	Susceptible
42-0170	Positive	Positive	Susceptible	Susceptible	Susceptible	Susceptible	Susceptible	Susceptible	Susceptible	Susceptible	Susceptible	Indeterminate	Indeterminate	Not Done	Not Done	Not Done	Not Done	Not Done	Not Done	Not Done	Susceptible	Indeterminate	Indeterminate	Indeterminate	Susceptible	Susceptible	Susceptible
42-0180	Positive	Negative	NULL	NULL	NULL	NULL	NULL	NULL	NULL	Susceptible	Susceptible	Susceptible	Susceptible	Not Done	Not Done	Not Done	Not Done	Not Done	Not Done	Not Done	Indeterminate	Indeterminate	Susceptible	Susceptible	Susceptible	Susceptible	Susceptible
42-0181	Positive	Negative	NULL	NULL	NULL	NULL	NULL	NULL	NULL	Susceptible	Indeterminate	Susceptible	Susceptible	Not Done	Not Done	Not Done	Not Done	Not Done	Not Done	Not Done	Indeterminate	Indeterminate	Susceptible	Susceptible	Susceptible	Susceptible	Susceptible
42-0187	Negative	Negative	NULL	NULL	NULL	NULL	NULL	NULL	NULL	Resistant	Resistant	Indeterminate	Indeterminate	Not Done	Not Done	Not Done	Not Done	Not Done	Not Done	Not Done	Indeterminate	Indeterminate	Indeterminate	Indeterminate	Indeterminate	Indeterminate	Indeterminate
42-0188	Positive	Positive	Susceptible	Susceptible	Susceptible	Susceptible	Susceptible	Susceptible	Susceptible	Susceptible	Susceptible	Indeterminate	Indeterminate	Not Done	Not Done	Not Done	Not Done	Not Done	Not Done	Not Done	Indeterminate	Susceptible	Susceptible	Susceptible	Susceptible	Susceptible	Susceptible
42-0189	Negative	Negative	NULL	NULL	NULL	NULL	NULL	NULL	NULL	Indeterminate	Indeterminate	Indeterminate	Indeterminate	Not Done	Not Done	Not Done	Not Done	Not Done	Not Done	Not Done	Indeterminate	Indeterminate	Indeterminate	Indeterminate	Susceptible	Susceptible	Susceptible
42-0190	Negative	Negative	NULL	NULL	NULL	NULL	NULL	NULL	NULL	Indeterminate	Indeterminate	Indeterminate	Indeterminate	Not Done	Not Done	Not Done	Not Done	Not Done	Not Done	Not Done	Susceptible	Indeterminate	Susceptible	Susceptible	Susceptible	Susceptible	Susceptible
42-0191	Negative	Negative	NULL	NULL	NULL	NULL	NULL	NULL	NULL	Indeterminate	Indeterminate	Indeterminate	Indeterminate	Not Done	Not Done	Not Done	Not Done	Not Done	Not Done	Not Done	Indeterminate	Indeterminate	Indeterminate	Indeterminate	Susceptible	Susceptible	Susceptible
42-0192	Positive	Positive	Susceptible	Susceptible	Susceptible	Susceptible	Susceptible	Susceptible	Susceptible	Susceptible	Susceptible	Susceptible	Susceptible	Susceptible	Susceptible	Susceptible	Susceptible	Susceptible	Susceptible	Susceptible	Indeterminate	Susceptible	Susceptible	Susceptible	Susceptible	Susceptible	Susceptible
42-0193	Positive	Positive	Susceptible	Susceptible	Susceptible	Susceptible	Susceptible	Susceptible	Susceptible	Susceptible	Susceptible	Susceptible	Susceptible	Susceptible	Susceptible	Susceptible	Susceptible	Susceptible	Susceptible	Susceptible	Susceptible	Susceptible	Susceptible	Susceptible	Susceptible	Susceptible	Susceptible
42-0196	Positive	Positive	Susceptible	Susceptible	Susceptible	Susceptible	Susceptible	Susceptible	Susceptible	Susceptible	Susceptible	Susceptible	Susceptible	Susceptible	Susceptible	Susceptible	Susceptible	Susceptible	Susceptible	Susceptible	Susceptible	Susceptible	Susceptible	Susceptible	Susceptible	Susceptible	Susceptible
42-0197	Positive	Negative	NULL	NULL	NULL	NULL	NULL	NULL	NULL	Susceptible	Susceptible	Susceptible	Indeterminate	Not Done	Not Done	Not Done	Not Done	Not Done	Not Done	Not Done	Susceptible	Susceptible	Susceptible	Susceptible	Susceptible	Susceptible	Susceptible
42-0198	Positive	Positive	Susceptible	Susceptible	Susceptible	Susceptible	Susceptible	Susceptible	Susceptible	Susceptible	Susceptible	Susceptible	Susceptible	Susceptible	Susceptible	Susceptible	Susceptible	Susceptible	Susceptible	Susceptible	Susceptible	Susceptible	Susceptible	Susceptible	Susceptible	Susceptible	Susceptible
42-0199	Positive	Positive	Resistant	Susceptible	Susceptible	Susceptible	Susceptible	Susceptible	Susceptible	Susceptible	Indeterminate	Susceptible	Susceptible	Not Done	Not Done	Not Done	Not Done	Not Done	Not Done	Not Done	Resistant	Susceptible	Susceptible	Susceptible	Susceptible	Susceptible	Susceptible
42-0204	Negative	Negative	NULL	NULL	NULL	NULL	NULL	NULL	NULL	Indeterminate	Indeterminate	Indeterminate	Indeterminate	Not Done	Not Done	Not Done	Not Done	Not Done	Not Done	Not Done	Resistant	Indeterminate	Susceptible	Susceptible	Susceptible	Susceptible	Susceptible
42-0213	Positive	Positive	Susceptible	Susceptible	Susceptible	Susceptible	Susceptible	Susceptible	Susceptible	Susceptible	Susceptible	Susceptible	Susceptible	Not Done	Not Done	Not Done	Not Done	Not Done	Not Done	Not Done	Susceptible	Indeterminate	Indeterminate	Indeterminate	Susceptible	Susceptible	Susceptible
42-0217	Negative	Negative	NULL	NULL	NULL	NULL	NULL	NULL	NULL	Susceptible	Susceptible	Susceptible	Susceptible	Not Done	Not Done	Not Done	Not Done	Not Done	Not Done	Not Done	Susceptible	Susceptible	Susceptible	Susceptible	Susceptible	Susceptible	Susceptible
42-0227	Negative	Negative	NULL	NULL	NULL	NULL	NULL	NULL	NULL	Susceptible	Susceptible	Susceptible	Susceptible	Not Done	Not Done	Not Done	Not Done	Not Done	Not Done	Not Done	Susceptible	Susceptible	Susceptible	Susceptible	Susceptible	Susceptible	Susceptible
42-0231	Negative	Positive	Susceptible	Susceptible	Susceptible	Susceptible	Susceptible	Susceptible	Susceptible	Susceptible	Susceptible	Susceptible	Susceptible	Susceptible	Susceptible	Susceptible	Susceptible	Susceptible	Susceptible	Susceptible	Susceptible	Indeterminate	Susceptible	Susceptible	Indeterminate	Indeterminate	Indeterminate
42-0232	Negative	Positive	Susceptible	Susceptible	Susceptible	Susceptible	Susceptible	Susceptible	Susceptible	Susceptible	Susceptible	Susceptible	Susceptible	Not Done	Not Done	Not Done	Not Done	Not Done	Not Done	Not Done	NULL	NULL	NULL	NULL	NULL	NULL	NULL
42-0233	Positive	Positive	Resistant	Resistant	Susceptible	Susceptible	Susceptible	Susceptible	Susceptible	Susceptible	Susceptible	Susceptible	Susceptible	Not Done	Not Done	Not Done	Not Done	Not Done	Not Done	Not Done	Indeterminate	Indeterminate	Susceptible	Susceptible	Susceptible	Susceptible	Susceptible
42-0234	Negative	Positive	Susceptible	Susceptible	Susceptible	Susceptible	Susceptible	Susceptible	Susceptible	Susceptible	Susceptible	Susceptible	Indeterminate	Not Done	Not Done	Not Done	Not Done	Not Done	Not Done	Not Done	Indeterminate	Indeterminate	Susceptible	Susceptible	Indeterminate	Indeterminate	Indeterminate
42-0235	Positive	Positive	Resistant	Resistant	Susceptible	Susceptible	Susceptible	Susceptible	Susceptible	Susceptible	Susceptible	Susceptible	Indeterminate	Resistant	Resistant	Susceptible	Susceptible	Susceptible	Susceptible	Susceptible	Susceptible	Susceptible	Susceptible	Susceptible	Susceptible	Susceptible	Susceptible
42-0237	Positive	Positive	Susceptible	Susceptible	Susceptible	Susceptible	Susceptible	Susceptible	Susceptible	Susceptible	Susceptible	Susceptible	Susceptible	Susceptible	Susceptible	Susceptible	Susceptible	Susceptible	Susceptible	Susceptible	Susceptible	Susceptible	Susceptible	Susceptible	Susceptible	Susceptible	Susceptible
42-0250	Positive	Positive	Susceptible	Susceptible	Susceptible	Susceptible	Susceptible	Susceptible	Susceptible	Susceptible	Susceptible	Susceptible	Susceptible	Susceptible	Susceptible	Susceptible	Susceptible	Susceptible	Susceptible	Susceptible	Susceptible	Susceptible	Susceptible	Susceptible	Susceptible	Susceptible	Susceptible
42-0256	Positive	Positive	Resistant	Resistant	Susceptible	Susceptible	Susceptible	Susceptible	Susceptible	Indeterminate	Resistant	Susceptible	Susceptible	Resistant	Resistant	Susceptible	Susceptible	Susceptible	Susceptible	Susceptible	Indeterminate	Indeterminate	Indeterminate	Indeterminate	Indeterminate	Indeterminate	Indeterminate
42-0258	Positive	Positive	Susceptible	Susceptible	Susceptible	Susceptible	Susceptible	Susceptible	Susceptible	Susceptible	Susceptible	Susceptible	Susceptible	Not Done	Not Done	Not Done	Not Done	Not Done	Not Done	Not Done	Indeterminate	Indeterminate	Susceptible	Susceptible	Susceptible	Susceptible	Susceptible
42-0259	Negative	Negative	NULL	NULL	NULL	NULL	NULL	NULL	NULL	Indeterminate	Indeterminate	Indeterminate	Indeterminate	Not Done	Not Done	Not Done	Not Done	Not Done	Not Done	Not Done	Indeterminate	Indeterminate	Indeterminate	Indeterminate	Susceptible	Susceptible	Susceptible
42-0260	Positive	Positive	Susceptible	Susceptible	Susceptible	Susceptible	Susceptible	Susceptible	Susceptible	Susceptible	Susceptible	Susceptible	Susceptible	Resistant	Susceptible	Susceptible	Susceptible	Susceptible	Susceptible	Susceptible	Susceptible	Susceptible	Susceptible	Susceptible	Susceptible	Susceptible	Susceptible
42-0261	Positive	Positive	Susceptible	Susceptible	Susceptible	Susceptible	Susceptible	Susceptible	Susceptible	Susceptible	Susceptible	Susceptible	Susceptible	Not Done	Not Done	Not Done	Not Done	Not Done	Not Done	Not Done	Susceptible	Susceptible	Susceptible	Susceptible	Susceptible	Susceptible	Susceptible
42-0263	Negative	Positive	Susceptible	Susceptible	Susceptible	Susceptible	Susceptible	Susceptible	Susceptible	Susceptible	Susceptible	Susceptible	Susceptible	Susceptible	Susceptible	Susceptible	Susceptible	Susceptible	Susceptible	Susceptible	Susceptible	Indeterminate	Susceptible	Susceptible	Susceptible	Susceptible	Susceptible
42-0272	Negative	Negative	NULL	NULL	NULL	NULL	NULL	NULL	NULL	Susceptible	Susceptible	Susceptible	Susceptible	Not Done	Not Done	Not Done	Not Done	Not Done	Not Done	Not Done	Indeterminate	Indeterminate	Susceptible	Susceptible	Susceptible	Susceptible	Susceptible
42-0273	Positive	Positive	Susceptible	Susceptible	Susceptible	Susceptible	Susceptible	Susceptible	Susceptible	Susceptible	Susceptible	Susceptible	Susceptible	Not Done	Not Done	Not Done	Not Done	Not Done	Not Done	Not Done	Indeterminate	Susceptible	Susceptible	Susceptible	Susceptible	Susceptible	Susceptible
42-0279	Positive	Positive	Susceptible	Susceptible	Susceptible	Susceptible	Susceptible	Susceptible	Susceptible	Susceptible	Susceptible	Susceptible	Susceptible	Not Done	Not Done	Not Done	Not Done	Not Done	Not Done	Not Done	Susceptible	Susceptible	Susceptible	Susceptible	Susceptible	Susceptible	Susceptible
42-0280	Positive	Positive	Resistant	Resistant	Susceptible	Susceptible	Susceptible	Susceptible	Susceptible	Susceptible	Susceptible	Susceptible	Susceptible	Resistant	Resistant	Susceptible	Susceptible	Susceptible	Susceptible	Susceptible	Susceptible	Susceptible	Susceptible	Susceptible	Susceptible	Susceptible	Susceptible
42-0285	Positive	Positive	Resistant	Resistant	Susceptible	Susceptible	Susceptible	Susceptible	Susceptible	Susceptible	Indeterminate	Susceptible	Susceptible	Resistant	Resistant	Susceptible	Susceptible	Susceptible	Susceptible	Susceptible	Susceptible	Susceptible	Susceptible	Susceptible	Susceptible	Susceptible	Susceptible
42-0286	Positive	Positive	Susceptible	Susceptible	Susceptible	Susceptible	Susceptible	Susceptible	Susceptible	Susceptible	Susceptible	Susceptible	Susceptible	Susceptible	Susceptible	Susceptible	Susceptible	Susceptible	Susceptible	Susceptible	Susceptible	Susceptible	Susceptible	Susceptible	Susceptible	Susceptible	Susceptible
42-0287	Positive	Positive	Susceptible	Susceptible	Susceptible	Susceptible	Susceptible	Susceptible	Susceptible	Susceptible	Susceptible	Susceptible	Susceptible	Susceptible	Susceptible	Susceptible	Susceptible	Susceptible	Susceptible	Susceptible	Susceptible	Susceptible	Susceptible	Susceptible	Susceptible	Susceptible	Susceptible
42-0288	Negative	Negative	NULL	NULL	NULL	NULL	NULL	NULL	NULL	Indeterminate	Indeterminate	Susceptible	Susceptible	Not Done	Not Done	Not Done	Not Done	Not Done	Not Done	Not Done	Susceptible	Indeterminate	Susceptible	Susceptible	Susceptible	Susceptible	Susceptible
42-0289	Positive	Positive	Resistant	Resistant	Susceptible	Susceptible	Susceptible	Resistant	Resistant	Susceptible	Susceptible	Susceptible	Susceptible	Resistant	Resistant	Susceptible	Susceptible	Resistant	Resistant	Susceptible	Susceptible	Susceptible	Susceptible	Susceptible	Susceptible	Susceptible	Susceptible
42-0290	Positive	Positive	Resistant	Resistant	Susceptible	Susceptible	Susceptible	Susceptible	Susceptible	Resistant	Resistant	Susceptible	Susceptible	Resistant	Resistant	Susceptible	Susceptible	Susceptible	Susceptible	Susceptible	Resistant	Resistant	Susceptible	Susceptible	Susceptible	Susceptible	Susceptible
42-0291	Positive	Positive	Resistant	Susceptible	Susceptible	Susceptible	Susceptible	Susceptible	Susceptible	Indeterminate	Indeterminate	Susceptible	Susceptible	Resistant	Susceptible	Susceptible	Susceptible	Susceptible	Susceptible	Susceptible	Susceptible	Susceptible	Susceptible	Susceptible	Susceptible	Susceptible	Susceptible
42-0294	Negative	Positive	Resistant	Resistant	Susceptible	Susceptible	Susceptible	Susceptible	Susceptible	Indeterminate	Indeterminate	Indeterminate	Indeterminate	Not Done	Not Done	Not Done	Not Done	Not Done	Not Done	Not Done	Susceptible	Indeterminate	Indeterminate	Indeterminate	Indeterminate	Indeterminate	Indeterminate
42-0295	Negative	Positive	Susceptible	Resistant	Susceptible	Susceptible	Susceptible	Resistant	Susceptible	Susceptible	Susceptible	Susceptible	Susceptible	Contaminated	Contaminated	Contaminated	Contaminated	Contaminated	Contaminated	Contaminated	Susceptible	Susceptible	Susceptible	Susceptible	Susceptible	Susceptible	Susceptible
42-0297	Negative	Positive	Resistant	Susceptible	Susceptible	Susceptible	Susceptible	Susceptible	Susceptible	Susceptible	Resistant	Susceptible	Susceptible	Not Done	Not Done	Not Done	Not Done	Not Done	Not Done	Not Done	Resistant	Indeterminate	Susceptible	Susceptible	Susceptible	Susceptible	Susceptible
43-0043	Positive	Positive	Resistant	Susceptible	Susceptible	Susceptible	Susceptible	Susceptible	Susceptible	Susceptible	Susceptible	Susceptible	Susceptible	Susceptible	Susceptible	Susceptible	Susceptible	Susceptible	Susceptible	Susceptible	Susceptible	Susceptible	Susceptible	Susceptible	Susceptible	Susceptible	Susceptible
43-0044	Positive	Positive	Susceptible	Susceptible	Susceptible	Susceptible	Susceptible	Susceptible	Susceptible	Susceptible	Susceptible	Susceptible	Susceptible	Susceptible	Susceptible	Susceptible	Susceptible	Susceptible	Susceptible	Susceptible	Susceptible	Susceptible	Susceptible	Susceptible	Susceptible	Susceptible	Susceptible
43-0063	Positive	Positive	Susceptible	Susceptible	Susceptible	Susceptible	Susceptible	Susceptible	Susceptible	Indeterminate	Indeterminate	Indeterminate	Indeterminate	Not Done	Not Done	Not Done	Not Done	Not Done	Not Done	Not Done	Indeterminate	Indeterminate	Indeterminate	Indeterminate	Indeterminate	Indeterminate	Indeterminate
43-0064	Positive	Positive	Susceptible	Susceptible	Susceptible	Susceptible	Susceptible	Susceptible	Susceptible	Susceptible	Susceptible	Indeterminate	Indeterminate	Susceptible	Susceptible	Susceptible	Susceptible	Susceptible	Susceptible	Susceptible	Indeterminate	Susceptible	Susceptible	Susceptible	Susceptible	Susceptible	Susceptible
43-0173	Positive	Positive	Susceptible	Susceptible	Susceptible	Susceptible	Susceptible	Susceptible	Susceptible	Susceptible	Susceptible	Susceptible	Susceptible	Susceptible	Susceptible	Susceptible	Susceptible	Susceptible	Susceptible	Susceptible	Susceptible	Susceptible	Susceptible	Susceptible	Susceptible	Susceptible	Susceptible
43-0175	Positive	Positive	Susceptible	Susceptible	Susceptible	Susceptible	Susceptible	Susceptible	Susceptible	Susceptible	Susceptible	Susceptible	Susceptible	Susceptible	Susceptible	Susceptible	Susceptible	Susceptible	Susceptible	Susceptible	Indeterminate	Susceptible	Susceptible	Susceptible	Susceptible	Susceptible	Susceptible
43-0176	Negative	Negative	NULL	NULL	NULL	NULL	NULL	NULL	NULL	Indeterminate	Indeterminate	Indeterminate	Indeterminate	Not Done	Not Done	Not Done	Not Done	Not Done	Not Done	Not Done	Resistant	Indeterminate	Indeterminate	Indeterminate	Indeterminate	Indeterminate	Indeterminate
43-0177	Positive	Positive	Resistant	Resistant	Resistant	Resistant	Resistant	Susceptible	Susceptible	Resistant	Resistant	Susceptible	Resistant	Resistant	Resistant	Resistant	Resistant	Susceptible	Susceptible	Resistant	Resistant	Resistant	Susceptible	Susceptible	Resistant	Resistant	Resistant
43-0183	Negative	Positive	Susceptible	Resistant	Susceptible	Susceptible	Susceptible	Susceptible	Susceptible	Indeterminate	Indeterminate	Indeterminate	Indeterminate	Not Done	Not Done	Not Done	Not Done	Not Done	Not Done	Not Done	Indeterminate	Indeterminate	Indeterminate	Indeterminate	Indeterminate	Indeterminate	Indeterminate
43-0184	Negative	Positive	Resistant	Resistant	Resistant	Resistant	Resistant	Susceptible	Susceptible	Indeterminate	Indeterminate	Susceptible	Indeterminate	Not Done	Not Done	Not Done	Not Done	Not Done	Not Done	Not Done	Resistant	Indeterminate	Susceptible	Susceptible	Susceptible	Susceptible	Susceptible
43-0185	Negative	Positive	Susceptible	Susceptible	Susceptible	Susceptible	Susceptible	Susceptible	Susceptible	Indeterminate	Indeterminate	Indeterminate	Indeterminate	Not Done	Not Done	Not Done	Not Done	Not Done	Not Done	Not Done	Indeterminate	Indeterminate	Indeterminate	Indeterminate	Indeterminate	Indeterminate	Indeterminate
43-0186	Negative	Positive	Susceptible	Susceptible	Susceptible	Susceptible	Susceptible	Susceptible	Susceptible	Susceptible	Susceptible	Susceptible	Susceptible	Susceptible	Susceptible	Susceptible	Susceptible	Susceptible	Susceptible	Susceptible	Indeterminate	Susceptible	Susceptible	Susceptible	Susceptible	Susceptible	Susceptible
43-0194	Positive	Positive	Resistant	Resistant	Susceptible	Susceptible	Susceptible	Susceptible	Susceptible	Resistant	Resistant	Susceptible	Susceptible	Resistant	Resistant	Susceptible	Susceptible	Susceptible	Susceptible	Susceptible	Indeterminate	Resistant	Susceptible	Susceptible	Susceptible	Susceptible	Susceptible
43-0195	Positive	Positive	Susceptible	Susceptible	Susceptible	Susceptible	Susceptible	Susceptible	Susceptible	Susceptible	Susceptible	Susceptible	Susceptible	Susceptible	Susceptible	Susceptible	Susceptible	Susceptible	Susceptible	Susceptible	Susceptible	Susceptible	Susceptible	Susceptible	Susceptible	Susceptible	Susceptible
43-0203	Positive	Positive	Resistant	Susceptible	Susceptible	Susceptible	Susceptible	Susceptible	Susceptible	Susceptible	Susceptible	Susceptible	Susceptible	Resistant	Susceptible	Susceptible	Susceptible	Susceptible	Susceptible	Susceptible	Susceptible	MUT-I	Susceptible	Susceptible	Susceptible	Susceptible	Susceptible
43-0208	Negative	Positive	Resistant	Susceptible	Susceptible	Susceptible	Susceptible	Susceptible	Susceptible	Susceptible	Susceptible	Susceptible	Susceptible	Not Done	Not Done	Not Done	Not Done	Not Done	Not Done	Not Done	Indeterminate	MUT-I	Susceptible	Susceptible	Susceptible	Susceptible	Susceptible
43-0209	Negative	Positive	Susceptible	Susceptible	Susceptible	Susceptible	Susceptible	Susceptible	Susceptible	Indeterminate	Indeterminate	Indeterminate	Indeterminate	Not Done	Not Done	Not Done	Not Done	Not Done	Not Done	Not Done	Resistant	Susceptible	Susceptible	Susceptible	Resistant	Resistant	Resistant
43-0210	Negative	Positive	Susceptible	Susceptible	Susceptible	Susceptible	Susceptible	Susceptible	Susceptible	Susceptible	Susceptible	Indeterminate	Indeterminate	Not Done	Not Done	Not Done	Not Done	Not Done	Not Done	Not Done	Susceptible	Indeterminate	Indeterminate	Indeterminate	Susceptible	Susceptible	Susceptible
43-0224	Negative	Negative	NULL	NULL	NULL	NULL	NULL	NULL	NULL	Susceptible	Indeterminate	Indeterminate	Indeterminate	Not Done	Not Done	Not Done	Not Done	Not Done	Not Done	Not Done	Indeterminate	Indeterminate	Indeterminate	Indeterminate	Indeterminate	Indeterminate	Indeterminate
43-0229	Positive	Positive	Susceptible	Susceptible	Susceptible	Susceptible	Susceptible	Susceptible	Susceptible	Susceptible	Susceptible	Susceptible	Susceptible	Susceptible	Susceptible	Susceptible	Susceptible	Susceptible	Susceptible	Susceptible	Indeterminate	Susceptible	Susceptible	Susceptible	Indeterminate	Indeterminate	Indeterminate
43-0238	Negative	Positive	Susceptible	Susceptible	Susceptible	Susceptible	Susceptible	Susceptible	Susceptible	Susceptible	Susceptible	Susceptible	Indeterminate	Not Done	Not Done	Not Done	Not Done	Not Done	Not Done	Not Done	Susceptible	Indeterminate	Indeterminate	Indeterminate	Susceptible	Susceptible	Susceptible
43-0239	Negative	Negative	NULL	NULL	NULL	NULL	NULL	NULL	NULL	Indeterminate	Indeterminate	Indeterminate	Indeterminate	Not Done	Not Done	Not Done	Not Done	Not Done	Not Done	Not Done	Resistant	Indeterminate	Indeterminate	Indeterminate	Indeterminate	Indeterminate	Indeterminate
43-0240	Negative	Positive	Susceptible	Susceptible	Susceptible	Susceptible	Susceptible	Susceptible	Susceptible	Indeterminate	Indeterminate	Indeterminate	Indeterminate	Not Done	Not Done	Not Done	Not Done	Not Done	Not Done	Not Done	Indeterminate	Indeterminate	Indeterminate	Indeterminate	Susceptible	Susceptible	Susceptible
43-0241	Negative	Positive	Susceptible	Susceptible	Susceptible	Susceptible	Susceptible	Susceptible	Susceptible	Susceptible	Susceptible	Susceptible	Indeterminate	Not Done	Not Done	Not Done	Not Done	Not Done	Not Done	Not Done	Susceptible	Indeterminate	Susceptible	Susceptible	Susceptible	Susceptible	Susceptible
43-0242	Negative	Positive	Susceptible	Susceptible	Susceptible	Susceptible	Susceptible	Susceptible	Susceptible	Susceptible	Susceptible	Susceptible	Susceptible	Not Done	Not Done	Not Done	Not Done	Not Done	Not Done	Not Done	Susceptible	Indeterminate	Susceptible	Susceptible	Susceptible	Susceptible	Susceptible
43-0243	Positive	Positive	Resistant	Susceptible	Susceptible	Susceptible	Susceptible	Susceptible	Susceptible	Susceptible	Resistant	Susceptible	Susceptible	Susceptible	Susceptible	Susceptible	Susceptible	Susceptible	Susceptible	Susceptible	Resistant	Indeterminate	Susceptible	Susceptible	Susceptible	Susceptible	Susceptible
43-0251	Negative	Negative	NULL	NULL	NULL	NULL	NULL	NULL	NULL	Susceptible	Susceptible	Susceptible	Susceptible	Not Done	Not Done	Not Done	Not Done	Not Done	Not Done	Not Done	Susceptible	Susceptible	Susceptible	Susceptible	Susceptible	Susceptible	Susceptible
43-0262	Positive	Positive	Susceptible	Susceptible	Susceptible	Susceptible	Susceptible	Susceptible	Susceptible	Susceptible	Susceptible	Susceptible	Susceptible	Not Done	Not Done	Not Done	Not Done	Not Done	Not Done	Not Done	Indeterminate	Indeterminate	Susceptible	Susceptible	Susceptible	Susceptible	Susceptible
43-0269	Negative	Negative	NULL	NULL	NULL	NULL	NULL	NULL	NULL	Indeterminate	Indeterminate	Indeterminate	Indeterminate	Not Done	Not Done	Not Done	Not Done	Not Done	Not Done	Not Done	Indeterminate	Indeterminate	Indeterminate	Indeterminate	Susceptible	Susceptible	Susceptible
43-0270	Positive	Positive	Susceptible	Susceptible	Susceptible	Susceptible	Susceptible	Susceptible	Susceptible	Susceptible	Susceptible	Susceptible	Susceptible	Susceptible	Susceptible	Susceptible	Susceptible	Susceptible	Susceptible	Susceptible	Susceptible	Susceptible	Susceptible	Susceptible	Susceptible	Susceptible	Susceptible
43-0271	Negative	Positive	Susceptible	Susceptible	Susceptible	Susceptible	Susceptible	Susceptible	Susceptible	Susceptible	Susceptible	Susceptible	Susceptible	Susceptible	Susceptible	Susceptible	Susceptible	Susceptible	Susceptible	Susceptible	Indeterminate	Indeterminate	Susceptible	Susceptible	Susceptible	Susceptible	Susceptible
43-0274	Negative	Negative	NULL	NULL	NULL	NULL	NULL	NULL	NULL	Indeterminate	Indeterminate	Indeterminate	Indeterminate	Not Done	Not Done	Not Done	Not Done	Not Done	Not Done	Not Done	Indeterminate	Indeterminate	Indeterminate	Indeterminate	Indeterminate	Indeterminate	Indeterminate
43-0275	Negative	Positive	Resistant	Resistant	Resistant	Resistant	Resistant	Susceptible	Susceptible	Indeterminate	Resistant	Susceptible	Resistant	Not Done	Not Done	Not Done	Not Done	Not Done	Not Done	Not Done	Resistant	Resistant	Susceptible	Susceptible	Indeterminate	Indeterminate	Indeterminate
43-0276	Negative	Positive	Susceptible	Susceptible	Susceptible	Susceptible	Susceptible	Susceptible	Susceptible	Susceptible	Susceptible	Susceptible	Susceptible	Susceptible	Susceptible	Susceptible	Susceptible	Susceptible	Susceptible	Susceptible	Susceptible	Susceptible	Susceptible	Susceptible	Susceptible	Susceptible	Susceptible
43-0277	Negative	Negative	NULL	NULL	NULL	NULL	NULL	NULL	NULL	Susceptible	Susceptible	Susceptible	Susceptible	Not Done	Not Done	Not Done	Not Done	Not Done	Not Done	Not Done	Susceptible	Susceptible	Susceptible	Susceptible	Susceptible	Susceptible	Susceptible
43-0278	Positive	Positive	Susceptible	Susceptible	Susceptible	Susceptible	Susceptible	Susceptible	Susceptible	Susceptible	Susceptible	Susceptible	Susceptible	Susceptible	Susceptible	Susceptible	Susceptible	Susceptible	Susceptible	Susceptible	Susceptible	Susceptible	Susceptible	Susceptible	Susceptible	Susceptible	Susceptible
43-0281	Positive	Positive	Resistant	Resistant	Resistant	Resistant	Resistant	Resistant	Resistant	Resistant	Resistant	Resistant	Indeterminate	Resistant	Resistant	Resistant	Resistant	Resistant	Resistant	Resistant	Resistant	Resistant	Resistant	Resistant	Resistant	Resistant	Resistant
43-0282	Negative	Negative	NULL	NULL	NULL	NULL	NULL	NULL	NULL	Susceptible	Susceptible	Susceptible	Indeterminate	Not Done	Not Done	Not Done	Not Done	Not Done	Not Done	Not Done	Susceptible	Indeterminate	Indeterminate	Indeterminate	Susceptible	Susceptible	Susceptible
43-0283	Negative	Positive	Resistant	Resistant	Resistant	Resistant	Resistant	Susceptible	Susceptible	Indeterminate	Indeterminate	Susceptible	Indeterminate	Resistant	Resistant	Resistant	Resistant	Susceptible	Susceptible	Susceptible	Resistant	Resistant	Susceptible	Susceptible	Resistant	Resistant	Resistant
43-0284	Negative	Negative	NULL	NULL	NULL	NULL	NULL	NULL	NULL	Indeterminate	Indeterminate	Indeterminate	Indeterminate	Not Done	Not Done	Not Done	Not Done	Not Done	Not Done	Not Done	Susceptible	Indeterminate	Indeterminate	Indeterminate	Susceptible	Susceptible	Susceptible
43-0292	Positive	Positive	Resistant	Resistant	Resistant	Resistant	Resistant	Resistant	Resistant	Resistant	Resistant	Resistant	Resistant	Resistant	Resistant	Resistant	Resistant	Resistant	Resistant	Resistant	Resistant	Resistant	Resistant	Resistant	Resistant	Resistant	Resistant
43-0293	Negative	Negative	NULL	NULL	NULL	NULL	NULL	NULL	NULL	Indeterminate	Indeterminate	Indeterminate	Indeterminate	Not Done	Not Done	Not Done	Not Done	Not Done	Not Done	Not Done	Indeterminate	Indeterminate	Indeterminate	Indeterminate	Indeterminate	Indeterminate	Indeterminate
43-0300	Positive	Positive	Susceptible	Susceptible	Susceptible	Susceptible	Susceptible	Susceptible	Susceptible	Susceptible	Susceptible	Susceptible	Susceptible	Not Done	Not Done	Not Done	Not Done	Not Done	Not Done	Not Done	Susceptible	Susceptible	Susceptible	Susceptible	Susceptible	Susceptible	Susceptible
44-0004	Positive	Positive	Susceptible	Susceptible	Susceptible	Susceptible	Susceptible	Susceptible	Susceptible	Susceptible	Susceptible	Susceptible	Susceptible	Susceptible	Susceptible	Susceptible	Susceptible	Susceptible	Susceptible	Susceptible	Susceptible	Indeterminate	Susceptible	Susceptible	Susceptible	Susceptible	Susceptible
44-0005	Negative	Positive	Resistant	Resistant	Resistant	Resistant	Resistant	Resistant	Resistant	Indeterminate	Indeterminate	Indeterminate	Indeterminate	Contaminated	Contaminated	Contaminated	Contaminated	Contaminated	Contaminated	Contaminated	Resistant	Resistant	Indeterminate	Indeterminate	Indeterminate	Indeterminate	Indeterminate
44-0006	Negative	Positive	Susceptible	Susceptible	Susceptible	Susceptible	Susceptible	Susceptible	Susceptible	Indeterminate	Indeterminate	Susceptible	Susceptible	Susceptible	Susceptible	Susceptible	Susceptible	Susceptible	Susceptible	Susceptible	Susceptible	Susceptible	Susceptible	Susceptible	Susceptible	Susceptible	Susceptible
44-0007	Negative	Negative	NULL	NULL	NULL	NULL	NULL	NULL	NULL	Indeterminate	Indeterminate	Indeterminate	Indeterminate	Not Done	Not Done	Not Done	Not Done	Not Done	Not Done	Not Done	Indeterminate	Indeterminate	Indeterminate	Indeterminate	Susceptible	Susceptible	Susceptible
44-0015	Negative	Positive	Resistant	Susceptible	Susceptible	Susceptible	Susceptible	Susceptible	Susceptible	Susceptible	Susceptible	Susceptible	Susceptible	Susceptible	Susceptible	Susceptible	Susceptible	Susceptible	Susceptible	Susceptible	Indeterminate	Indeterminate	Indeterminate	Indeterminate	Indeterminate	Indeterminate	Indeterminate
44-0017	Positive	Positive	Susceptible	Susceptible	Susceptible	Susceptible	Susceptible	Susceptible	Susceptible	Susceptible	Susceptible	Susceptible	Susceptible	Susceptible	Susceptible	Susceptible	Susceptible	Susceptible	Susceptible	Susceptible	Indeterminate	Indeterminate	Indeterminate	Indeterminate	Indeterminate	Indeterminate	Indeterminate
44-0018	Positive	Positive	Resistant	Resistant	Resistant	Resistant	Resistant	Resistant	Resistant	Resistant	Resistant	Resistant	Indeterminate	Resistant	Resistant	Resistant	Resistant	Resistant	Resistant	Resistant	Resistant	Indeterminate	Indeterminate	Indeterminate	Indeterminate	Indeterminate	Indeterminate
44-0032	Positive	Positive	Susceptible	Susceptible	Susceptible	Susceptible	Susceptible	Susceptible	Susceptible	Susceptible	Susceptible	Susceptible	Susceptible	Susceptible	Susceptible	Susceptible	Susceptible	Susceptible	Susceptible	Susceptible	Susceptible	Indeterminate	Susceptible	Susceptible	Susceptible	Susceptible	Susceptible
44-0035	Negative	Positive	Susceptible	Susceptible	Susceptible	Susceptible	Susceptible	Susceptible	Susceptible	Susceptible	Susceptible	Susceptible	Susceptible	Susceptible	Susceptible	Susceptible	Susceptible	Susceptible	Susceptible	Susceptible	Susceptible	Susceptible	Susceptible	Susceptible	Susceptible	Susceptible	Susceptible
44-0036	Negative	Positive	Susceptible	Susceptible	Susceptible	Susceptible	Susceptible	Susceptible	Susceptible	Susceptible	Susceptible	Susceptible	Susceptible	Not Done	Not Done	Not Done	Not Done	Not Done	Not Done	Not Done	Susceptible	Indeterminate	Susceptible	Susceptible	Susceptible	Susceptible	Susceptible
44-0037	Positive	Positive	Susceptible	Susceptible	Susceptible	Susceptible	Susceptible	Susceptible	Susceptible	Susceptible	Susceptible	Susceptible	Susceptible	Not Done	Not Done	Not Done	Not Done	Not Done	Not Done	Not Done	Susceptible	Indeterminate	Indeterminate	Indeterminate	Indeterminate	Indeterminate	Indeterminate
44-0038	Negative	Positive	Susceptible	Susceptible	Susceptible	Susceptible	Susceptible	Susceptible	Susceptible	Susceptible	Susceptible	Susceptible	Susceptible	Susceptible	Susceptible	Susceptible	Susceptible	Susceptible	Susceptible	Susceptible	Error	Indeterminate	Indeterminate	Indeterminate	Indeterminate	Indeterminate	Indeterminate
44-0039	Negative	Negative	NULL	NULL	NULL	NULL	NULL	NULL	NULL	Indeterminate	Indeterminate	Indeterminate	Indeterminate	Not Done	Not Done	Not Done	Not Done	Not Done	Not Done	Not Done	Indeterminate	Indeterminate	Indeterminate	Indeterminate	Indeterminate	Indeterminate	Indeterminate
44-0040	Negative	Negative	NULL	NULL	NULL	NULL	NULL	NULL	NULL	Indeterminate	Indeterminate	Indeterminate	Indeterminate	Not Done	Not Done	Not Done	Not Done	Not Done	Not Done	Not Done	Indeterminate	Indeterminate	Indeterminate	Indeterminate	Indeterminate	Indeterminate	Indeterminate
44-0041	Negative	Negative	NULL	NULL	NULL	NULL	NULL	NULL	NULL	Indeterminate	Indeterminate	Indeterminate	Indeterminate	Not Done	Not Done	Not Done	Not Done	Not Done	Not Done	Not Done	Error	Indeterminate	Indeterminate	Indeterminate	Indeterminate	Indeterminate	Indeterminate
44-0042	Negative	Positive	Susceptible	Susceptible	Susceptible	Susceptible	Susceptible	Susceptible	Susceptible	Susceptible	Susceptible	Susceptible	Susceptible	Not Done	Not Done	Not Done	Not Done	Not Done	Not Done	Not Done	Indeterminate	Indeterminate	Indeterminate	Indeterminate	Indeterminate	Indeterminate	Indeterminate
44-0045	Positive	Positive	Susceptible	Susceptible	Susceptible	Resistant	Susceptible	Susceptible	Susceptible	Susceptible	Susceptible	Susceptible	Susceptible	Susceptible	Susceptible	Susceptible	Susceptible	Susceptible	Susceptible	Susceptible	Susceptible	Susceptible	Susceptible	Susceptible	Susceptible	Susceptible	Susceptible
44-0046	Positive	Positive	Susceptible	Susceptible	Susceptible	Susceptible	Susceptible	Susceptible	Susceptible	Susceptible	Susceptible	Susceptible	Susceptible	Susceptible	Susceptible	Susceptible	Susceptible	Susceptible	Susceptible	Susceptible	Susceptible	Susceptible	Susceptible	Susceptible	Susceptible	Susceptible	Susceptible
44-0056	Positive	Positive	Susceptible	Susceptible	Susceptible	Susceptible	Susceptible	Susceptible	Susceptible	Susceptible	Susceptible	Indeterminate	Indeterminate	Susceptible	Susceptible	Susceptible	Susceptible	Susceptible	Susceptible	Susceptible	Indeterminate	Susceptible	Susceptible	Susceptible	Susceptible	Susceptible	Susceptible
44-0057	Positive	Positive	Susceptible	Susceptible	Susceptible	Susceptible	Susceptible	Susceptible	Susceptible	Susceptible	Susceptible	Susceptible	Indeterminate	Susceptible	Susceptible	Susceptible	Susceptible	Susceptible	Susceptible	Susceptible	Indeterminate	Susceptible	Indeterminate	Indeterminate	Susceptible	Susceptible	Susceptible
44-0069	Positive	Positive	Susceptible	Susceptible	Susceptible	Susceptible	Susceptible	Susceptible	Susceptible	Susceptible	Susceptible	Susceptible	Susceptible	Susceptible	Susceptible	Susceptible	Susceptible	Susceptible	Susceptible	Susceptible	Indeterminate	Susceptible	Susceptible	Susceptible	Susceptible	Susceptible	Susceptible
44-0074	Positive	Positive	Resistant	Resistant	Resistant	Resistant	Resistant	Resistant	Resistant	Indeterminate	Indeterminate	Resistant	Resistant	Resistant	Resistant	Resistant	Resistant	Resistant	Resistant	Resistant	Resistant	Resistant	Resistant	Resistant	Resistant	Resistant	Resistant
44-0076	Positive	Positive	Susceptible	Susceptible	Susceptible	Susceptible	Susceptible	Susceptible	Susceptible	Indeterminate	Indeterminate	Susceptible	Indeterminate	Contaminated	Contaminated	Contaminated	Contaminated	Contaminated	Contaminated	Contaminated	Susceptible	Indeterminate	Indeterminate	Indeterminate	Susceptible	Susceptible	Susceptible
44-0077	Positive	Positive	Susceptible	Susceptible	Susceptible	Susceptible	Susceptible	Susceptible	Susceptible	Susceptible	Susceptible	Susceptible	Susceptible	Susceptible	Susceptible	Susceptible	Susceptible	Susceptible	Susceptible	Susceptible	Indeterminate	Susceptible	Susceptible	Susceptible	Susceptible	Susceptible	Susceptible
44-0078	Positive	Positive	Susceptible	Susceptible	Susceptible	Susceptible	Susceptible	Susceptible	Susceptible	Susceptible	Susceptible	Susceptible	Susceptible	Susceptible	Susceptible	Susceptible	Susceptible	Susceptible	Susceptible	Susceptible	Indeterminate	Susceptible	Susceptible	Susceptible	Susceptible	Susceptible	Susceptible
44-0083	Positive	Positive	Resistant	Resistant	Susceptible	Susceptible	Susceptible	Susceptible	Susceptible	Resistant	Indeterminate	Susceptible	Susceptible	Not Done	Not Done	Not Done	Not Done	Not Done	Not Done	Not Done	Resistant	Resistant	Susceptible	Susceptible	Susceptible	Susceptible	Susceptible
44-0084	Positive	Positive	Susceptible	Susceptible	Susceptible	Susceptible	Susceptible	Susceptible	Susceptible	Susceptible	Susceptible	Susceptible	Susceptible	Susceptible	Susceptible	Susceptible	Susceptible	Susceptible	Susceptible	Susceptible	Susceptible	Indeterminate	Susceptible	Susceptible	Susceptible	Susceptible	Susceptible
44-0086	Positive	Positive	Resistant	Susceptible	Susceptible	Susceptible	Susceptible	Susceptible	Susceptible	Susceptible	Resistant	Susceptible	Indeterminate	Resistant	Susceptible	Susceptible	Susceptible	Susceptible	Susceptible	Susceptible	Susceptible	Indeterminate	Indeterminate	Indeterminate	Susceptible	Susceptible	Susceptible
44-0087	Positive	Positive	Susceptible	Susceptible	Susceptible	Susceptible	Susceptible	Susceptible	Susceptible	Susceptible	Susceptible	Susceptible	Indeterminate	Susceptible	Susceptible	Susceptible	Susceptible	Susceptible	Susceptible	Susceptible	Indeterminate	Indeterminate	Susceptible	Susceptible	Susceptible	Susceptible	Susceptible
44-0088	Negative	Positive	Susceptible	Susceptible	Susceptible	Susceptible	Susceptible	Susceptible	Susceptible	Indeterminate	Indeterminate	Indeterminate	Indeterminate	Not Done	Not Done	Not Done	Not Done	Not Done	Not Done	Not Done	Susceptible	Indeterminate	Indeterminate	Indeterminate	Indeterminate	Indeterminate	Indeterminate
44-0089	Positive	Positive	Susceptible	Susceptible	Susceptible	Susceptible	Susceptible	Susceptible	Susceptible	Susceptible	Susceptible	Susceptible	Indeterminate	Susceptible	Susceptible	Susceptible	Susceptible	Susceptible	Susceptible	Susceptible	Susceptible	Susceptible	Susceptible	Susceptible	Susceptible	Susceptible	Susceptible
44-0090	Positive	Positive	Susceptible	Susceptible	Susceptible	Susceptible	Susceptible	Susceptible	Susceptible	Indeterminate	Susceptible	Susceptible	Indeterminate	Not Done	Not Done	Not Done	Not Done	Not Done	Not Done	Not Done	Susceptible	Resistant	Susceptible	Susceptible	Susceptible	Susceptible	Susceptible
44-0091	Negative	Positive	Susceptible	Susceptible	Susceptible	Susceptible	Susceptible	Susceptible	Susceptible	Susceptible	Susceptible	Susceptible	Susceptible	Not Done	Not Done	Not Done	Not Done	Not Done	Not Done	Not Done	Indeterminate	Susceptible	Susceptible	Susceptible	Indeterminate	Indeterminate	Indeterminate
44-0099	Positive	Positive	Susceptible	Susceptible	Susceptible	Susceptible	Susceptible	Susceptible	Susceptible	Susceptible	Susceptible	Susceptible	Susceptible	Susceptible	Susceptible	Susceptible	Susceptible	Susceptible	Susceptible	Susceptible	Indeterminate	Susceptible	Susceptible	Susceptible	Susceptible	Susceptible	Susceptible
44-0100	Negative	Positive	Susceptible	Susceptible	Susceptible	Susceptible	Susceptible	Susceptible	Susceptible	Susceptible	Susceptible	Susceptible	Indeterminate	Susceptible	Susceptible	Susceptible	Susceptible	Susceptible	Susceptible	Susceptible	Susceptible	Indeterminate	Susceptible	Susceptible	Susceptible	Susceptible	Susceptible
44-0101	Negative	Negative	NULL	NULL	NULL	NULL	NULL	NULL	NULL	Indeterminate	Indeterminate	Indeterminate	Indeterminate	Not Done	Not Done	Not Done	Not Done	Not Done	Not Done	Not Done	Susceptible	Indeterminate	Indeterminate	Indeterminate	Indeterminate	Indeterminate	Indeterminate
44-0111	Positive	Positive	Susceptible	Susceptible	Susceptible	Susceptible	Susceptible	Susceptible	Susceptible	Susceptible	Indeterminate	Indeterminate	Indeterminate	Not Done	Not Done	Not Done	Not Done	Not Done	Not Done	Not Done	Resistant	Resistant	Resistant	Resistant	Resistant	Resistant	Resistant
44-0118	Negative	Positive	Susceptible	Susceptible	Susceptible	Susceptible	Susceptible	Susceptible	Susceptible	Susceptible	Susceptible	Susceptible	Susceptible	Susceptible	Susceptible	Susceptible	Susceptible	Contaminated	Susceptible	Susceptible	Susceptible	Indeterminate	Indeterminate	Indeterminate	Susceptible	Susceptible	Susceptible
44-0119	Positive	Positive	Susceptible	Susceptible	Susceptible	Susceptible	Susceptible	Susceptible	Susceptible	Susceptible	Susceptible	Susceptible	Susceptible	Susceptible	Susceptible	Susceptible	Susceptible	Susceptible	Susceptible	Susceptible	Susceptible	Susceptible	Susceptible	Susceptible	Susceptible	Susceptible	Susceptible
44-0120	Positive	Positive	Susceptible	Susceptible	Susceptible	Susceptible	Susceptible	Susceptible	Susceptible	Susceptible	Susceptible	Susceptible	Susceptible	Contaminated	Contaminated	Contaminated	Contaminated	Contaminated	Contaminated	Contaminated	Indeterminate	Susceptible	Susceptible	Susceptible	Susceptible	Susceptible	Susceptible
44-0125	Negative	Positive	Susceptible	Susceptible	Susceptible	Susceptible	Susceptible	Susceptible	Susceptible	Indeterminate	Indeterminate	Susceptible	Susceptible	Not Done	Not Done	Not Done	Not Done	Not Done	Not Done	Not Done	Susceptible	Indeterminate	Susceptible	Susceptible	Indeterminate	Indeterminate	Indeterminate
44-0127	Positive	Positive	Susceptible	Susceptible	Susceptible	Susceptible	Susceptible	Susceptible	Susceptible	Susceptible	Susceptible	Susceptible	Susceptible	Not Done	Not Done	Not Done	Not Done	Not Done	Not Done	Not Done	Indeterminate	Susceptible	Susceptible	Susceptible	Susceptible	Susceptible	Susceptible
44-0134	Negative	Positive	Susceptible	Susceptible	Susceptible	Susceptible	Susceptible	Susceptible	Susceptible	Resistant	Indeterminate	Indeterminate	Indeterminate	Not Done	Not Done	Not Done	Not Done	Not Done	Not Done	Not Done	Indeterminate	Indeterminate	Indeterminate	Indeterminate	Indeterminate	Indeterminate	Indeterminate
44-0135	Positive	Positive	Resistant	Resistant	Resistant	Resistant	Resistant	Resistant	Resistant	Resistant	Resistant	Resistant	Resistant	Resistant	Resistant	Resistant	Resistant	Resistant	Resistant	Susceptible	Resistant	Resistant	Resistant	Resistant	Resistant	Resistant	Resistant
44-0138	Negative	Positive	Susceptible	Susceptible	Susceptible	Susceptible	Susceptible	Susceptible	Susceptible	Indeterminate	Indeterminate	Indeterminate	Indeterminate	Not Done	Not Done	Not Done	Not Done	Not Done	Not Done	Not Done	Resistant	Indeterminate	Indeterminate	Indeterminate	Indeterminate	Indeterminate	Indeterminate
44-0141	Positive	Negative	NULL	NULL	NULL	NULL	NULL	NULL	NULL	Indeterminate	Indeterminate	Indeterminate	Indeterminate	Not Done	Not Done	Not Done	Not Done	Not Done	Not Done	Not Done	Indeterminate	Indeterminate	Indeterminate	Indeterminate	Indeterminate	Indeterminate	Indeterminate
44-0142	Negative	Negative	NULL	NULL	NULL	NULL	NULL	NULL	NULL	Indeterminate	Indeterminate	Indeterminate	Indeterminate	Not Done	Not Done	Not Done	Not Done	Not Done	Not Done	Not Done	Indeterminate	Indeterminate	Indeterminate	Indeterminate	Indeterminate	Indeterminate	Indeterminate
44-0143	Negative	Positive	Susceptible	Susceptible	Susceptible	Susceptible	Susceptible	Susceptible	Susceptible	Indeterminate	Indeterminate	Indeterminate	Indeterminate	Not Done	Not Done	Not Done	Not Done	Not Done	Not Done	Not Done	Susceptible	Indeterminate	Indeterminate	Indeterminate	Error	Error	Error
44-0151	Positive	Positive	Resistant	Resistant	Resistant	Resistant	Resistant	Resistant	Resistant	Resistant	Indeterminate	Resistant	Resistant	Resistant	Resistant	Resistant	Resistant	Resistant	Resistant	Susceptible	Indeterminate	Indeterminate	Resistant	Resistant	Indeterminate	Indeterminate	Indeterminate
44-0153	Negative	Negative	NULL	NULL	NULL	NULL	NULL	NULL	NULL	Indeterminate	Indeterminate	Indeterminate	Indeterminate	Not Done	Not Done	Not Done	Not Done	Not Done	Not Done	Not Done	Indeterminate	Indeterminate	Indeterminate	Indeterminate	Susceptible	Susceptible	Susceptible
44-0164	Positive	Positive	Resistant	Resistant	Resistant	Resistant	Resistant	Resistant	Resistant	Resistant	Resistant	Resistant	Resistant	Resistant	Resistant	Resistant	Resistant	Resistant	Resistant	Resistant	Resistant	Resistant	Resistant	Resistant	Resistant	Resistant	Resistant
44-0216	Negative	Positive	Susceptible	Susceptible	Susceptible	Susceptible	Susceptible	Susceptible	Susceptible	Indeterminate	Indeterminate	Indeterminate	Indeterminate	Susceptible	Susceptible	Susceptible	Susceptible	Susceptible	Susceptible	Susceptible	Susceptible	Susceptible	Indeterminate	Indeterminate	Indeterminate	Indeterminate	Indeterminate
44-0220	Negative	Negative	NULL	NULL	NULL	NULL	NULL	NULL	NULL	Indeterminate	Indeterminate	Indeterminate	Indeterminate	Not Done	Not Done	Not Done	Not Done	Not Done	Not Done	Not Done	Indeterminate	Indeterminate	Indeterminate	Indeterminate	Indeterminate	Indeterminate	Indeterminate
44-0236	Negative	Positive	Susceptible	Susceptible	Susceptible	Susceptible	Susceptible	Susceptible	Susceptible	Susceptible	Susceptible	Indeterminate	Indeterminate	Susceptible	Susceptible	Susceptible	Susceptible	Susceptible	Susceptible	Susceptible	Susceptible	Susceptible	Susceptible	Susceptible	Susceptible	Susceptible	Susceptible
44-0249	Positive	Positive	Susceptible	Susceptible	Susceptible	Susceptible	Susceptible	Susceptible	Susceptible	Susceptible	Susceptible	Susceptible	Susceptible	Susceptible	Susceptible	Susceptible	Susceptible	Susceptible	Susceptible	Susceptible	Indeterminate	Indeterminate	Susceptible	Susceptible	Susceptible	Susceptible	Susceptible
44-0254	Negative	Positive	Susceptible	Susceptible	Susceptible	Susceptible	Susceptible	Susceptible	Susceptible	Susceptible	Susceptible	Indeterminate	Indeterminate	Not Done	Not Done	Not Done	Not Done	Not Done	Not Done	Not Done	Resistant	Susceptible	Susceptible	Susceptible	Susceptible	Susceptible	Susceptible
44-0264	Positive	Positive	Susceptible	Susceptible	Susceptible	Susceptible	Susceptible	Susceptible	Susceptible	Susceptible	Susceptible	Susceptible	Susceptible	Susceptible	Susceptible	Susceptible	Susceptible	Susceptible	Susceptible	Susceptible	Indeterminate	Indeterminate	Susceptible	Susceptible	Susceptible	Susceptible	Susceptible
44-0265	Positive	Positive	Susceptible	Susceptible	Susceptible	Susceptible	Susceptible	Susceptible	Susceptible	Susceptible	Susceptible	Susceptible	Susceptible	Susceptible	Susceptible	Susceptible	Susceptible	Susceptible	Susceptible	Susceptible	Indeterminate	Susceptible	Susceptible	Susceptible	Susceptible	Susceptible	Susceptible
44-0299	Positive	Positive	Susceptible	Susceptible	Susceptible	Susceptible	Susceptible	Susceptible	Susceptible	Susceptible	Susceptible	Susceptible	Susceptible	Susceptible	Susceptible	Susceptible	Susceptible	Susceptible	Susceptible	Susceptible	Susceptible	Susceptible	Susceptible	Susceptible	Susceptible	Susceptible	Susceptible
44-0301	Positive	Positive	Susceptible	Susceptible	Susceptible	Susceptible	Susceptible	Susceptible	Susceptible	Susceptible	Susceptible	Susceptible	Susceptible	Susceptible	Susceptible	Susceptible	Susceptible	Susceptible	Susceptible	Susceptible	Susceptible	Susceptible	Susceptible	Susceptible	Susceptible	Susceptible	Susceptible
44-0302	Positive	Positive	Susceptible	Susceptible	Susceptible	Susceptible	Susceptible	Susceptible	Susceptible	Susceptible	Susceptible	Susceptible	Susceptible	Susceptible	Susceptible	Susceptible	Susceptible	Susceptible	Susceptible	Susceptible	Susceptible	Susceptible	Susceptible	Susceptible	Susceptible	Susceptible	Susceptible
44-0303	Positive	Positive	Susceptible	Susceptible	Susceptible	Susceptible	Susceptible	Susceptible	Susceptible	Susceptible	Susceptible	Susceptible	Susceptible	Susceptible	Susceptible	Susceptible	Susceptible	Susceptible	Susceptible	Susceptible	Susceptible	Susceptible	Susceptible	Susceptible	Susceptible	Susceptible	Susceptible
44-0304	Positive	Positive	Susceptible	Susceptible	Susceptible	Susceptible	Susceptible	Susceptible	Susceptible	Susceptible	Susceptible	Susceptible	Indeterminate	Susceptible	Susceptible	Susceptible	Susceptible	Susceptible	Susceptible	Susceptible	Susceptible	Susceptible	Susceptible	Susceptible	Susceptible	Susceptible	Susceptible
44-0305	Negative	Positive	Susceptible	Susceptible	Susceptible	Susceptible	Susceptible	Susceptible	Susceptible	Susceptible	Susceptible	Susceptible	Susceptible	Susceptible	Susceptible	Susceptible	Susceptible	Susceptible	Susceptible	Susceptible	Susceptible	Susceptible	Susceptible	Susceptible	Susceptible	Susceptible	Susceptible
45-0266	Positive	Positive	Susceptible	Resistant	Susceptible	Susceptible	Susceptible	Susceptible	Susceptible	Indeterminate	Susceptible	Susceptible	Susceptible	Not Done	Not Done	Not Done	Not Done	Not Done	Not Done	Not Done	Indeterminate	Indeterminate	Susceptible	Susceptible	Susceptible	Susceptible	Susceptible
45-0267	Positive	Positive	Resistant	Resistant	Susceptible	Susceptible	Susceptible	Susceptible	Susceptible	Resistant	Resistant	Susceptible	Susceptible	Resistant	Resistant	Susceptible	Susceptible	Susceptible	Susceptible	Susceptible	Indeterminate	Resistant	Susceptible	Susceptible	Susceptible	Susceptible	Susceptible
45-0268	Negative	Negative	NULL	NULL	NULL	NULL	NULL	NULL	NULL	Indeterminate	Indeterminate	Indeterminate	Indeterminate	Not Done	Not Done	Not Done	Not Done	Not Done	Not Done	Not Done	Indeterminate	Indeterminate	Indeterminate	Indeterminate	Susceptible	Susceptible	Susceptible
45-0298	Negative	Negative	NULL	NULL	NULL	NULL	NULL	NULL	NULL	Indeterminate	Indeterminate	Indeterminate	Indeterminate	Not Done	Not Done	Not Done	Not Done	Not Done	Not Done	Not Done	Indeterminate	Indeterminate	Indeterminate	Indeterminate	Indeterminate	Indeterminate	Indeterminate
47-0066	Positive	Positive	Susceptible	Susceptible	Susceptible	Susceptible	Susceptible	Susceptible	Susceptible	Susceptible	Susceptible	Indeterminate	Indeterminate	Susceptible	Susceptible	Susceptible	Susceptible	Susceptible	Susceptible	Susceptible	Susceptible	Indeterminate	Susceptible	Susceptible	Susceptible	Susceptible	Susceptible
47-0114	Positive	Positive	Susceptible	Susceptible	Susceptible	Susceptible	Susceptible	Susceptible	Susceptible	Susceptible	Susceptible	Susceptible	Susceptible	Susceptible	Susceptible	Susceptible	Susceptible	Susceptible	Susceptible	Susceptible	Susceptible	Indeterminate	Susceptible	Susceptible	Susceptible	Susceptible	Susceptible
47-0115	Positive	Positive	Susceptible	Susceptible	Susceptible	Susceptible	Susceptible	Susceptible	Susceptible	Susceptible	Susceptible	Susceptible	Indeterminate	Susceptible	Susceptible	Susceptible	Susceptible	Susceptible	Susceptible	Susceptible	Susceptible	Susceptible	Susceptible	Susceptible	Susceptible	Susceptible	Susceptible
47-0116	Negative	Positive	Resistant	Susceptible	Susceptible	Susceptible	Susceptible	Susceptible	Susceptible	Susceptible	Susceptible	Susceptible	Susceptible	Resistant	Susceptible	Susceptible	Susceptible	Susceptible	Susceptible	Susceptible	Indeterminate	Indeterminate	Susceptible	Susceptible	Susceptible	Susceptible	Susceptible
47-0172	Positive	Negative	NULL	NULL	NULL	NULL	NULL	NULL	NULL	Resistant	Indeterminate	Indeterminate	Indeterminate	Not Done	Not Done	Not Done	Not Done	Not Done	Not Done	Not Done	Indeterminate	Indeterminate	Indeterminate	Indeterminate	Susceptible	Susceptible	Susceptible
47-0205	Positive	Positive	Susceptible	Susceptible	Susceptible	Susceptible	Susceptible	Susceptible	Susceptible	Susceptible	Susceptible	Susceptible	Susceptible	Susceptible	Susceptible	Susceptible	Susceptible	Susceptible	Susceptible	Susceptible	Susceptible	Susceptible	Susceptible	Susceptible	Susceptible	Susceptible	Susceptible
47-0206	Negative	Negative	NULL	NULL	NULL	NULL	NULL	NULL	NULL	Indeterminate	Indeterminate	Indeterminate	Indeterminate	Not Done	Not Done	Not Done	Not Done	Not Done	Not Done	Not Done	Indeterminate	Indeterminate	Indeterminate	Indeterminate	Indeterminate	Indeterminate	Indeterminate
47-0230	Positive	Positive	Susceptible	Susceptible	Susceptible	Susceptible	Susceptible	Susceptible	Susceptible	Susceptible	Susceptible	Susceptible	Susceptible	Not Done	Not Done	Not Done	Not Done	Not Done	Not Done	Not Done	Susceptible	Susceptible	Susceptible	Susceptible	Susceptible	Susceptible	Susceptible
47-0247	Negative	Positive	Susceptible	Susceptible	Susceptible	Susceptible	Susceptible	Susceptible	Susceptible	Susceptible	Susceptible	Susceptible	Susceptible	Not Done	Not Done	Not Done	Not Done	Not Done	Not Done	Not Done	Susceptible	Indeterminate	Indeterminate	Indeterminate	Susceptible	Susceptible	Susceptible
47-0255	Negative	Positive	Susceptible	Susceptible	Susceptible	Susceptible	Susceptible	Susceptible	Susceptible	Susceptible	Susceptible	Susceptible	Susceptible	Not Done	Not Done	Not Done	Not Done	Not Done	Not Done	Not Done	Susceptible	Susceptible	Susceptible	Susceptible	Susceptible	Susceptible	Susceptible
48-0031	Negative	Positive	Susceptible	Susceptible	Susceptible	Susceptible	Susceptible	Susceptible	Susceptible	Susceptible	Susceptible	Susceptible	Susceptible	Susceptible	Susceptible	Susceptible	Susceptible	Susceptible	Susceptible	Susceptible	Indeterminate	Indeterminate	Indeterminate	Indeterminate	Indeterminate	Indeterminate	Indeterminate
48-0050	Positive	Positive	Resistant	Susceptible	Susceptible	Susceptible	Susceptible	Susceptible	Susceptible	Susceptible	Susceptible	Susceptible	Susceptible	Susceptible	Susceptible	Susceptible	Susceptible	Susceptible	Susceptible	Susceptible	Indeterminate	Indeterminate	Susceptible	Susceptible	Susceptible	Susceptible	Susceptible
48-0053	Negative	Negative	NULL	NULL	NULL	NULL	NULL	NULL	NULL	Indeterminate	Indeterminate	Indeterminate	Indeterminate	Not Done	Not Done	Not Done	Not Done	Not Done	Not Done	Not Done	Indeterminate	Indeterminate	Indeterminate	Indeterminate	Indeterminate	Indeterminate	Indeterminate
48-0079	Positive	Positive	Susceptible	Susceptible	Susceptible	Susceptible	Susceptible	Susceptible	Susceptible	Susceptible	Susceptible	Susceptible	Susceptible	Susceptible	Susceptible	Susceptible	Susceptible	Susceptible	Susceptible	Susceptible	Indeterminate	Indeterminate	Susceptible	Susceptible	Susceptible	Susceptible	Susceptible
48-0080	Positive	Positive	Susceptible	Susceptible	Susceptible	Susceptible	Susceptible	Susceptible	Susceptible	Susceptible	Susceptible	Indeterminate	Indeterminate	Susceptible	Susceptible	Susceptible	Susceptible	Susceptible	Susceptible	Susceptible	Indeterminate	Susceptible	Susceptible	Susceptible	Susceptible	Susceptible	Susceptible
48-0081	Positive	Positive	Susceptible	Susceptible	Susceptible	Susceptible	Susceptible	Susceptible	Susceptible	Susceptible	Susceptible	Susceptible	Susceptible	Susceptible	Susceptible	Susceptible	Susceptible	Susceptible	Susceptible	Susceptible	Susceptible	Susceptible	Susceptible	Susceptible	Susceptible	Susceptible	Susceptible
48-0082	Positive	Positive	Susceptible	Susceptible	Susceptible	Susceptible	Susceptible	Susceptible	Susceptible	Susceptible	Susceptible	Susceptible	Susceptible	Susceptible	Resistant	Susceptible	Susceptible	Susceptible	Susceptible	Susceptible	Indeterminate	Susceptible	Susceptible	Susceptible	Susceptible	Susceptible	Susceptible
48-0102	Positive	Positive	Resistant	Susceptible	Susceptible	Susceptible	Susceptible	Susceptible	Susceptible	Susceptible	Susceptible	Susceptible	Indeterminate	Susceptible	Susceptible	Susceptible	Susceptible	Susceptible	Susceptible	Susceptible	Susceptible	Susceptible	Susceptible	Susceptible	Susceptible	Susceptible	Susceptible
48-0103	Negative	Positive	Susceptible	Susceptible	Susceptible	Susceptible	Susceptible	Susceptible	Susceptible	Susceptible	Susceptible	Susceptible	Susceptible	Not Done	Not Done	Not Done	Not Done	Not Done	Not Done	Not Done	Susceptible	Susceptible	Susceptible	Susceptible	Susceptible	Susceptible	Susceptible
48-0112	Positive	Positive	Susceptible	Susceptible	Susceptible	Susceptible	Susceptible	Susceptible	Susceptible	Susceptible	Susceptible	Susceptible	Susceptible	Susceptible	Susceptible	Susceptible	Susceptible	Susceptible	Susceptible	Susceptible	Susceptible	Indeterminate	Susceptible	Susceptible	Susceptible	Susceptible	Susceptible
48-0133	Negative	Positive	Susceptible	Susceptible	Susceptible	Susceptible	Susceptible	Susceptible	Susceptible	Resistant	Resistant	Susceptible	Susceptible	Not Done	Not Done	Not Done	Not Done	Not Done	Not Done	Not Done	Resistant	Susceptible	Susceptible	Susceptible	Susceptible	Susceptible	Susceptible
48-0149	Negative	Negative	NULL	NULL	NULL	NULL	NULL	NULL	NULL	Indeterminate	Indeterminate	Indeterminate	Indeterminate	Not Done	Not Done	Not Done	Not Done	Not Done	Not Done	Not Done	Indeterminate	Indeterminate	Indeterminate	Indeterminate	Indeterminate	Indeterminate	Indeterminate
48-0150	Positive	Positive	Susceptible	Susceptible	Susceptible	Susceptible	Susceptible	Susceptible	Susceptible	Susceptible	Susceptible	Susceptible	Susceptible	Susceptible	Susceptible	Susceptible	Susceptible	Susceptible	Susceptible	Susceptible	Indeterminate	Indeterminate	Susceptible	Susceptible	Susceptible	Susceptible	Susceptible
48-0157	Negative	Negative	NULL	NULL	NULL	NULL	NULL	NULL	NULL	Indeterminate	Indeterminate	Indeterminate	Indeterminate	Not Done	Not Done	Not Done	Not Done	Not Done	Not Done	Not Done	Indeterminate	Indeterminate	Indeterminate	Indeterminate	Susceptible	Susceptible	Susceptible
48-0165	Positive	Positive	Susceptible	Susceptible	Susceptible	Susceptible	Susceptible	Susceptible	Susceptible	Susceptible	Susceptible	Susceptible	Indeterminate	Not Done	Not Done	Not Done	Not Done	Not Done	Not Done	Not Done	Indeterminate	Susceptible	Susceptible	Susceptible	Susceptible	Susceptible	Susceptible
48-0166	Positive	Positive	Resistant	Susceptible	Susceptible	Susceptible	Susceptible	Susceptible	Susceptible	Susceptible	Resistant	Indeterminate	Indeterminate	Susceptible	Susceptible	Susceptible	Susceptible	Susceptible	Susceptible	Susceptible	Resistant	Susceptible	Susceptible	Susceptible	Indeterminate	Indeterminate	Indeterminate
48-0200	Negative	Positive	NULL	NULL	NULL	NULL	NULL	NULL	NULL	Indeterminate	Susceptible	Susceptible	Susceptible	Not Done	Not Done	Not Done	Not Done	Not Done	Not Done	Not Done	Susceptible	Susceptible	Susceptible	Susceptible	Susceptible	Susceptible	Susceptible
48-0201	Positive	Positive	Resistant	Resistant	Resistant	Resistant	Resistant	Resistant	Resistant	Resistant	Resistant	Resistant	Resistant	Resistant	Resistant	Resistant	Resistant	Resistant	Resistant	Resistant	Resistant	Resistant	Resistant	Resistant	Resistant	Resistant	Resistant
48-0202	Negative	Negative	NULL	NULL	NULL	NULL	NULL	NULL	NULL	Indeterminate	Indeterminate	Indeterminate	Indeterminate	Not Done	Not Done	Not Done	Not Done	Not Done	Not Done	Not Done	Resistant	Indeterminate	Indeterminate	Indeterminate	Susceptible	Susceptible	Susceptible
48-0211	Negative	Positive	Susceptible	Susceptible	Susceptible	Susceptible	Susceptible	Susceptible	Susceptible	Susceptible	Susceptible	Susceptible	Susceptible	Not Done	Not Done	Not Done	Not Done	Not Done	Not Done	Not Done	Susceptible	Indeterminate	Susceptible	Susceptible	Susceptible	Susceptible	Susceptible
48-0212	Positive	Positive	Resistant	Resistant	Resistant	Resistant	Resistant	Resistant	Resistant	Resistant	Resistant	Resistant	Resistant	Contaminated	Contaminated	Contaminated	Contaminated	Contaminated	Contaminated	Contaminated	Resistant	Indeterminate	Indeterminate	Indeterminate	Resistant	Resistant	Resistant
48-0219	Negative	Negative	NULL	NULL	NULL	NULL	NULL	NULL	NULL	Susceptible	Susceptible	Susceptible	Susceptible	Not Done	Not Done	Not Done	Not Done	Not Done	Not Done	Not Done	Susceptible	Susceptible	Susceptible	Susceptible	Susceptible	Susceptible	Susceptible
48-0223	Negative	Negative	NULL	NULL	NULL	NULL	NULL	NULL	NULL	Indeterminate	Indeterminate	Indeterminate	Indeterminate	Not Done	Not Done	Not Done	Not Done	Not Done	Not Done	Not Done	Indeterminate	Indeterminate	Indeterminate	Indeterminate	Indeterminate	Indeterminate	Indeterminate
48-0225	Negative	Positive	Resistant	Resistant	Resistant	Resistant	Resistant	Resistant	Resistant	Resistant	Resistant	Resistant	Resistant	Resistant	Resistant	Resistant	Resistant	Resistant	Resistant	Resistant	Resistant	Resistant	Resistant	Resistant	Resistant	Resistant	Resistant
49-0001	Positive	Positive	Not Done	Not Done	Not Done	Not Done	Not Done	Not Done	Not Done	Susceptible	Susceptible	Susceptible	Susceptible	Not Done	Not Done	Not Done	Not Done	Not Done	Not Done	Not Done	Susceptible	Indeterminate	Indeterminate	Indeterminate	Susceptible	Susceptible	Susceptible
49-0002	Negative	Positive	Susceptible	Susceptible	Susceptible	Susceptible	Susceptible	Susceptible	Susceptible	Indeterminate	Indeterminate	Indeterminate	Indeterminate	Not Done	Not Done	Not Done	Not Done	Not Done	Not Done	Not Done	Indeterminate	Indeterminate	Susceptible	Susceptible	Indeterminate	Indeterminate	Indeterminate
49-0008	Negative	Negative	NULL	NULL	NULL	NULL	NULL	NULL	NULL	Indeterminate	Indeterminate	Indeterminate	Indeterminate	Not Done	Not Done	Not Done	Not Done	Not Done	Not Done	Not Done	Indeterminate	Indeterminate	Indeterminate	Indeterminate	Indeterminate	Indeterminate	Indeterminate
49-0009	Positive	Positive	Susceptible	Susceptible	Susceptible	Susceptible	Susceptible	Susceptible	Susceptible	Susceptible	Susceptible	Susceptible	Susceptible	Susceptible	Susceptible	Susceptible	Susceptible	Susceptible	Susceptible	Susceptible	Susceptible	Susceptible	Susceptible	Susceptible	Susceptible	Susceptible	Susceptible
49-0010	Positive	Positive	Susceptible	Susceptible	Susceptible	Susceptible	Susceptible	Susceptible	Susceptible	Susceptible	Susceptible	Susceptible	Indeterminate	Contaminated	Contaminated	Contaminated	Contaminated	Contaminated	Contaminated	Contaminated	Susceptible	Susceptible	Susceptible	Susceptible	Susceptible	Susceptible	Susceptible
49-0011	Positive	Positive	Susceptible	Susceptible	Susceptible	Susceptible	Susceptible	Susceptible	Susceptible	Susceptible	Susceptible	Susceptible	Susceptible	Not Done	Not Done	Not Done	Not Done	Not Done	Not Done	Not Done	Susceptible	Susceptible	Susceptible	Susceptible	Susceptible	Susceptible	Susceptible
49-0012	Negative	Positive	Susceptible	Susceptible	Susceptible	Susceptible	Susceptible	Susceptible	Susceptible	Susceptible	Susceptible	Susceptible	Susceptible	Susceptible	Susceptible	Susceptible	Susceptible	Susceptible	Susceptible	Susceptible	Susceptible	Indeterminate	Indeterminate	Indeterminate	Susceptible	Susceptible	Susceptible
49-0013	Negative	Positive	Susceptible	Susceptible	Susceptible	Susceptible	Susceptible	Susceptible	Susceptible	Susceptible	Susceptible	Susceptible	Indeterminate	Not Done	Not Done	Not Done	Not Done	Not Done	Not Done	Not Done	Susceptible	Indeterminate	Susceptible	Susceptible	Susceptible	Susceptible	Susceptible
49-0014	Negative	Negative	NULL	NULL	NULL	NULL	NULL	NULL	NULL	Indeterminate	Indeterminate	Indeterminate	Indeterminate	Not Done	Not Done	Not Done	Not Done	Not Done	Not Done	Not Done	Indeterminate	Indeterminate	Indeterminate	Indeterminate	Indeterminate	Indeterminate	Indeterminate
49-0020	Positive	Positive	Resistant	Resistant	Resistant	Resistant	Resistant	Susceptible	Susceptible	Resistant	Resistant	Susceptible	Resistant	Resistant	Resistant	Resistant	Resistant	Susceptible	Susceptible	Resistant	Resistant	Indeterminate	Indeterminate	Indeterminate	Indeterminate	Indeterminate	Indeterminate
49-0021	Negative	Positive	Susceptible	Susceptible	Susceptible	Susceptible	Susceptible	Susceptible	Susceptible	Susceptible	Susceptible	Susceptible	Susceptible	Susceptible	Susceptible	Susceptible	Susceptible	Susceptible	Susceptible	Susceptible	Indeterminate	Indeterminate	Indeterminate	Indeterminate	Indeterminate	Indeterminate	Indeterminate
49-0022	Negative	Positive	Susceptible	Resistant	Susceptible	Susceptible	Susceptible	Susceptible	Susceptible	Indeterminate	Susceptible	Susceptible	Susceptible	Not Done	Not Done	Not Done	Not Done	Not Done	Not Done	Not Done	Indeterminate	Resistant	Susceptible	Susceptible	Susceptible	Susceptible	Susceptible
49-0024	Negative	Negative	NULL	NULL	NULL	NULL	NULL	NULL	NULL	Indeterminate	Indeterminate	Indeterminate	Indeterminate	Not Done	Not Done	Not Done	Not Done	Not Done	Not Done	Not Done	Indeterminate	Indeterminate	Indeterminate	Indeterminate	Susceptible	Susceptible	Susceptible
49-0067	Positive	Positive	Susceptible	Susceptible	Susceptible	Susceptible	Susceptible	Susceptible	Susceptible	Indeterminate	Indeterminate	Indeterminate	Indeterminate	Susceptible	Susceptible	Susceptible	Susceptible	Susceptible	Susceptible	Susceptible	Susceptible	Indeterminate	Indeterminate	Indeterminate	Indeterminate	Indeterminate	Indeterminate
49-0094	Positive	Positive	Susceptible	Susceptible	Susceptible	Susceptible	Susceptible	Susceptible	Susceptible	Susceptible	Susceptible	Susceptible	Susceptible	Susceptible	Susceptible	Susceptible	Susceptible	Susceptible	Susceptible	Susceptible	Indeterminate	Indeterminate	Susceptible	Susceptible	Susceptible	Susceptible	Susceptible
49-0095	Positive	Positive	Susceptible	Susceptible	Susceptible	Susceptible	Susceptible	Susceptible	Susceptible	Susceptible	Susceptible	Susceptible	Susceptible	Susceptible	Susceptible	Susceptible	Susceptible	Susceptible	Susceptible	Susceptible	Indeterminate	Susceptible	Susceptible	Susceptible	Susceptible	Susceptible	Susceptible
49-0104	Positive	Positive	Susceptible	Susceptible	Susceptible	Susceptible	Susceptible	Susceptible	Susceptible	Susceptible	Indeterminate	Indeterminate	Indeterminate	Susceptible	Susceptible	Susceptible	Susceptible	Susceptible	Susceptible	Susceptible	Susceptible	Indeterminate	Indeterminate	Indeterminate	Indeterminate	Indeterminate	Indeterminate
49-0105	Negative	Negative	NULL	NULL	NULL	NULL	NULL	NULL	NULL	Indeterminate	Indeterminate	Indeterminate	Indeterminate	Not Done	Not Done	Not Done	Not Done	Not Done	Not Done	Not Done	Indeterminate	Indeterminate	Indeterminate	Indeterminate	Indeterminate	Indeterminate	Indeterminate
49-0113	Positive	Positive	Susceptible	Susceptible	Susceptible	Susceptible	Susceptible	Susceptible	Susceptible	Susceptible	Susceptible	Susceptible	Susceptible	Susceptible	Susceptible	Susceptible	Susceptible	Susceptible	Susceptible	Susceptible	Indeterminate	Susceptible	Susceptible	Susceptible	Susceptible	Susceptible	Susceptible
49-0136	Positive	Positive	Susceptible	Susceptible	Susceptible	Susceptible	Susceptible	Susceptible	Susceptible	Susceptible	Susceptible	Susceptible	Susceptible	Contaminated	Contaminated	Contaminated	Contaminated	Contaminated	Contaminated	Contaminated	Indeterminate	Susceptible	Susceptible	Susceptible	Susceptible	Susceptible	Susceptible
49-0161	Negative	Negative	NULL	NULL	NULL	NULL	NULL	NULL	NULL	Indeterminate	Susceptible	Indeterminate	Indeterminate	Not Done	Not Done	Not Done	Not Done	Not Done	Not Done	Not Done	Indeterminate	Resistant	Indeterminate	Indeterminate	Indeterminate	Indeterminate	Indeterminate
49-0174	Positive	Positive	Susceptible	Susceptible	Susceptible	Susceptible	Susceptible	Susceptible	Susceptible	Susceptible	Susceptible	Susceptible	Susceptible	Susceptible	Susceptible	Susceptible	Susceptible	Susceptible	Susceptible	Susceptible	Susceptible	Susceptible	Susceptible	Susceptible	Susceptible	Susceptible	Susceptible
49-0178	Positive	Positive	Susceptible	Susceptible	Susceptible	Susceptible	Susceptible	Susceptible	Susceptible	Susceptible	Susceptible	Susceptible	Susceptible	Not Done	Not Done	Not Done	Not Done	Not Done	Not Done	Not Done	Indeterminate	Indeterminate	Susceptible	Susceptible	Susceptible	Susceptible	Susceptible
49-0179	Positive	Positive	Susceptible	Susceptible	Susceptible	Susceptible	Susceptible	Susceptible	Susceptible	Susceptible	Susceptible	Susceptible	Susceptible	Susceptible	Susceptible	Susceptible	Susceptible	Susceptible	Susceptible	Susceptible	Indeterminate	Indeterminate	Susceptible	Susceptible	Susceptible	Susceptible	Susceptible
49-0182	Positive	Positive	Susceptible	Susceptible	Susceptible	Susceptible	Susceptible	Susceptible	Susceptible	Susceptible	Susceptible	Susceptible	Susceptible	Susceptible	Susceptible	Susceptible	Susceptible	Susceptible	Susceptible	Susceptible	Indeterminate	Susceptible	Susceptible	Susceptible	Susceptible	Susceptible	Susceptible
49-0218	Positive	Positive	Susceptible	Susceptible	Susceptible	Susceptible	Susceptible	Susceptible	Susceptible	Susceptible	Susceptible	Susceptible	Susceptible	Not Done	Not Done	Not Done	Not Done	Not Done	Not Done	Not Done	Indeterminate	Indeterminate	Susceptible	Susceptible	Susceptible	Susceptible	Susceptible
49-0228	Positive	Positive	Susceptible	Susceptible	Susceptible	Susceptible	Susceptible	Susceptible	Susceptible	Susceptible	Susceptible	Susceptible	Susceptible	Susceptible	Susceptible	Susceptible	Susceptible	Susceptible	Susceptible	Susceptible	Susceptible	Indeterminate	Susceptible	Susceptible	Susceptible	Susceptible	Susceptible
49-0244	Negative	Positive	Susceptible	Susceptible	Susceptible	Susceptible	Susceptible	Susceptible	Susceptible	Susceptible	Susceptible	Susceptible	Susceptible	Susceptible	Susceptible	Susceptible	Susceptible	Susceptible	Susceptible	Susceptible	Susceptible	Indeterminate	Susceptible	Susceptible	Susceptible	Susceptible	Susceptible
49-0245	Negative	Negative	NULL	NULL	NULL	NULL	NULL	NULL	NULL	Susceptible	Susceptible	Indeterminate	Indeterminate	Not Done	Not Done	Not Done	Not Done	Not Done	Not Done	Not Done	Resistant	Indeterminate	Indeterminate	Indeterminate	Susceptible	Susceptible	Susceptible
49-0246	Negative	Negative	NULL	NULL	NULL	NULL	NULL	NULL	NULL	Indeterminate	Indeterminate	Indeterminate	Indeterminate	Not Done	Not Done	Not Done	Not Done	Not Done	Not Done	Not Done	Resistant	Indeterminate	Indeterminate	Indeterminate	Indeterminate	Indeterminate	Indeterminate
